# Supplementary material for: Aqua­(sulfato-κO)bis­[2-(1,3-thia­zol-4-yl-κN)-1H-benzimidazole-κN 3]iron(II)
Source: Acta Crystallogr Sect E Struct Rep Online. 2011 Apr 29;67(Pt 5):m633. doi: 10.1107/S160053681101405X (PMC3089118; doi:10.1107/S160053681101405X)
Supplement: Supplementary file 1 [file e-67-0m633-sup1.cif]

##############################################################################
#                                                                            #
# This CIF contains the data in a paper accepted for publication in          #
# Acta Crystallographica Section E. It conforms to the requirements of       #
# Notes for Authors for Acta Crystallographica Section E, and has been       #
# peer reviewed under the auspices of the IUCr Commission on Journals.       #
#                                                                            #
# Full details of the Crystallographic Information File format               #
# are given in the paper "The Crystallographic Information File (CIF):       #
# a New Standard Archive File for Crystallography" by S. R. Hall, F. H.      #
# Allen and I. D. Brown [Acta Cryst. (1991), A47, 655-685].                  #
#                                                                            #
# The current version of the core CIF dictionary is obtainable from          #
# ftp://ftp.iucr.org/pub/cif_core.dic.                                       #
#                                                                            #
# Software is freely available for graphical display of the structure(s)     #
# in this CIF. For information consult the CIF software page                 #
# http://www.iucr.org/resources/cif/software.                                #
#                                                                            #
# This file may be used for bona fide research purposes within the           #
# scientific community so long as proper attribution is given to the journal # 
# article from which it was obtained.                                        #
#                                                                            #
##############################################################################
data_global
_audit_creation_method     'SHELXL97'
_journal_date_recd_electronic     2011-01-29
_journal_date_accepted     2011-04-14
_journal_name_full     'Acta Crystallographica, Section E'
_journal_year     2011
_journal_volume     67
_journal_issue      5
_journal_page_first     m633
_journal_page_last     m633
_journal_paper_category     QM
_journal_coeditor_code     NC2220
_publ_contact_author_name     'Chang-Fu Zhuang'
_publ_contact_author_address
;
Southwest Forestry  University,
Kunming 650224, People's Republic of China
;
_publ_contact_author_email     cfzhuang_2008@yahoo.com.cn
_publ_contact_author_fax     '+86-871-3863377'
_publ_contact_author_phone     '+86-871-3863377'
_publ_section_title
;\
Aqua(sulfato-\k<i>O</i>)bis[2-(1,3-thiazol-4-yl-\k<i>N</i>)-1<i>H</i>-\
benzimidazole-\k<i>N</i>^3^]iron(II)
;
loop_
    _publ_author_name
    _publ_author_address
    'Ying Wang'
;
Southwest Forestry University,
Kunming 650224, People's Republic of China
;
    'Chang-Fu Zhuang'
;
Southwest Forestry University,
Kunming 650224, People's Republic of China
;
data_I
_audit_creation_method     SHELXL-97
_chemical_name_systematic
;
Aqua(sulfato-\k<i>O</i>)bis[2-(1,3-thiazol-4-yl-\k<i>N</i>)-1<i>H</i>-
benzimidazole-\k<i>N</i>^3^]iron(II)
;
_chemical_name_common     ?
_chemical_formula_moiety     'C20 H16 Fe N6 O5 S3'
_chemical_formula_sum     'C20 H16 Fe N6 O5 S3'
_chemical_formula_iupac     '[Fe (S O4) (C10 H7 N3 S)2 (H2 O)]'
_chemical_formula_weight     572.32
_chemical_melting_point     ?
_symmetry_cell_setting     monoclinic
_symmetry_space_group_name_H-M     'P 21/c'
loop_
    _symmetry_equiv_pos_as_xyz
    'x, y, z'
    '-x, y+1/2, -z+1/2'
    '-x, -y, -z'
    'x, -y-1/2, z-1/2'
_cell_length_a     12.7401(6)
_cell_length_b     9.7095(3)
_cell_length_c     18.4622(7)
_cell_angle_alpha     90.00
_cell_angle_beta     93.518(2)
_cell_angle_gamma     90.00
_cell_volume     2279.47(15)
_cell_formula_units_Z     4
_cell_measurement_reflns_used     102
_cell_measurement_theta_min     1.60
_cell_measurement_theta_max     28.27
_cell_measurement_temperature     293(2)
_exptl_crystal_description     Block
_exptl_crystal_colour     Brown
_exptl_crystal_size_max     0.22
_exptl_crystal_size_mid     0.20
_exptl_crystal_size_min     0.17
_exptl_crystal_density_diffrn     1.668
_exptl_crystal_density_meas     ?
_exptl_crystal_density_method     'not measured'
_exptl_crystal_F_000     1168
_exptl_absorpt_coefficient_mu     0.984
_exptl_absorpt_correction_type     multi-scan
_exptl_absorpt_process_details     '(SADABS; Bruker, 1997)'
_exptl_absorpt_correction_T_min     0.805
_exptl_absorpt_correction_T_max     0.846
_exptl_special_details
;
;
_diffrn_ambient_temperature     293(2)
_diffrn_radiation_type     MoK\a
_diffrn_radiation_wavelength     0.71073
_diffrn_radiation_source     'fine-focus sealed tube'
_diffrn_radiation_monochromator     graphite
_diffrn_measurement_device_type     'Bruker SMART CCD'
_diffrn_measurement_method     \w
_diffrn_detector_area_resol_mean     ?
_diffrn_reflns_number     16163
_diffrn_reflns_av_R_equivalents     0.0722
_diffrn_reflns_av_sigmaI/netI     0.0591
_diffrn_reflns_theta_min     1.60
_diffrn_reflns_theta_max     28.27
_diffrn_reflns_theta_full     28.27
_diffrn_measured_fraction_theta_max     0.998
_diffrn_measured_fraction_theta_full     0.998
_diffrn_reflns_limit_h_min     -16
_diffrn_reflns_limit_h_max     8
_diffrn_reflns_limit_k_min     -12
_diffrn_reflns_limit_k_max     12
_diffrn_reflns_limit_l_min     -24
_diffrn_reflns_limit_l_max     24
_diffrn_standards_number     ?
_diffrn_standards_interval_count     ?
_diffrn_standards_interval_time     ?
_diffrn_standards_decay_%     ?
_refine_special_details
;
 Refinement of F^2^ against ALL reflections.  The weighted R-factor wR and
 goodness of fit S are based on F^2^, conventional R-factors R are based
 on F, with F set to zero for negative F^2^. The threshold expression of
 F^2^ > 2sigma(F^2^) is used only for calculating R-factors(gt) etc. and is
 not relevant to the choice of reflections for refinement.  R-factors based
 on F^2^ are statistically about twice as large as those based on F, and R-
 factors based on ALL data will be even larger.
;
_reflns_number_total     5632
_reflns_number_gt     4071
_reflns_threshold_expression     I>2\s(I)
_refine_ls_structure_factor_coef     Fsqd
_refine_ls_matrix_type     full
_refine_ls_R_factor_all     0.0620
_refine_ls_R_factor_gt     0.0412
_refine_ls_wR_factor_gt     0.1039
_refine_ls_wR_factor_ref     0.1136
_refine_ls_goodness_of_fit_ref     1.028
_refine_ls_restrained_S_all     1.028
_refine_ls_number_reflns     5632
_refine_ls_number_parameters     316
_refine_ls_number_restraints     0
_refine_ls_hydrogen_treatment     constr
_refine_ls_weighting_scheme     calc
_refine_ls_weighting_details
         'calc w=1/[\s^2^(Fo^2^)+(0.0542P)^2^+0.0000P] where P=(Fo^2^+2Fc^2^)/3'
_atom_sites_solution_hydrogens     geom
_atom_sites_solution_primary     direct
_atom_sites_solution_secondary     difmap
_refine_ls_shift/su_max     0.001
_refine_ls_shift/su_mean     0.000
_refine_diff_density_max     1.033
_refine_diff_density_min     -0.392
_refine_ls_extinction_method     none
_refine_ls_extinction_coef     ?
loop_
    _atom_type_symbol
    _atom_type_description
    _atom_type_scat_dispersion_real
    _atom_type_scat_dispersion_imag
    _atom_type_scat_source
    'C' 'C' 0.0030 0.0020
                         'International Tables Vol C Tables 4.2.6.8 and 6.1.1.4'
    'H' 'H' 0.0000 0.0000
                         'International Tables Vol C Tables 4.2.6.8 and 6.1.1.4'
    'Fe' 'Fe' 0.3460 0.8440
                         'International Tables Vol C Tables 4.2.6.8 and 6.1.1.4'
    'N' 'N' 0.0060 0.0030
                         'International Tables Vol C Tables 4.2.6.8 and 6.1.1.4'
    'O' 'O' 0.0110 0.0060
                         'International Tables Vol C Tables 4.2.6.8 and 6.1.1.4'
    'S' 'S' 0.1250 0.1230
                         'International Tables Vol C Tables 4.2.6.8 and 6.1.1.4'
_computing_data_collection     'SMART (Bruker, 1997)'
_computing_cell_refinement     'SAINT (Bruker, 1997)'
_computing_data_reduction     'SAINT (Bruker, 1997)'
_computing_structure_solution     'SHELXS97 (Sheldrick, 2008)'
_computing_structure_refinement     'SHELXL97 (Sheldrick, 2008)'
_computing_molecular_graphics     'SHELXTL (Sheldrick, 2008)'
_computing_publication_material     'SHELXTL (Sheldrick, 2008)'
loop_
    _atom_site_type_symbol
    _atom_site_label
    _atom_site_fract_x
    _atom_site_fract_y
    _atom_site_fract_z
    _atom_site_U_iso_or_equiv
    _atom_site_adp_type
    _atom_site_calc_flag
    _atom_site_refinement_flags
    _atom_site_occupancy
    _atom_site_symmetry_multiplicity
    _atom_site_disorder_assembly
    _atom_site_disorder_group
    Fe Fe -0.27374(3) 0.67914(3) 0.971295(19) 0.02687(11) Uani d . 1 1 . .
    S S1 -0.26985(6) 1.03885(9) 0.79174(4) 0.0472(2) Uani d . 1 1 . .
    S S2 0.03061(7) 0.89657(10) 1.09472(5) 0.0591(2) Uani d . 1 1 . .
    S S3 -0.31328(5) 0.40356(6) 1.07142(3) 0.02818(15) Uani d . 1 1 . .
    O O1 -0.39228(13) 0.56116(18) 0.91389(10) 0.0349(4) Uani d . 1 1 . .
    H H1C -0.4489 0.5830 0.9090 0.052 Uiso d R 1 1 . .
    H H1B -0.3914 0.4830 0.9325 0.052 Uiso d R 1 1 . .
    O O2 -0.27394(15) 0.54526(17) 1.05838(10) 0.0397(4) Uani d . 1 1 . .
    O O3 -0.39695(15) 0.4079(2) 1.12180(11) 0.0492(5) Uani d . 1 1 . .
    O O4 -0.35366(18) 0.34317(18) 1.00124(11) 0.0490(5) Uani d . 1 1 . .
    O O5 -0.22550(14) 0.3195(2) 1.10114(12) 0.0458(5) Uani d . 1 1 . .
    N N1 -0.38151(16) 1.0682(2) 1.03371(11) 0.0305(5) Uani d . 1 1 . .
    H H1 -0.3852 1.1537 1.0216 0.037 Uiso d R 1 1 . .
    N N2 -0.35665(16) 0.8414(2) 1.02417(11) 0.0298(4) Uani d . 1 1 . .
    N N3 -0.28439(17) 0.8527(2) 0.88867(11) 0.0337(5) Uani d . 1 1 . .
    N N4 -0.14511(15) 0.5944(2) 0.91289(11) 0.0298(4) Uani d . 1 1 . .
    N N5 -0.12368(16) 0.7791(2) 1.02513(12) 0.0346(5) Uani d . 1 1 . .
    N N6 0.02727(17) 0.5786(2) 0.89849(12) 0.0375(5) Uani d . 1 1 . .
    H H6 0.0939 0.5906 0.9063 0.045 Uiso d R 1 1 . .
    C C1 -0.1013(2) 0.8664(3) 1.07716(16) 0.0457(7) Uani d . 1 1 . .
    H H1A -0.1527 0.9092 1.1029 0.055 Uiso calc R 1 1 . .
    C C2 0.0581(2) 0.7829(3) 1.02801(16) 0.0457(7) Uani d . 1 1 . .
    H H2 0.1253 0.7598 1.0150 0.055 Uiso calc R 1 1 . .
    C C3 -0.03296(19) 0.7310(3) 0.99672(14) 0.0317(5) Uani d . 1 1 . .
    C C4 -0.04923(18) 0.6333(3) 0.93656(13) 0.0302(5) Uani d . 1 1 . .
    C C5 -0.0219(2) 0.4992(3) 0.84436(15) 0.0380(6) Uani d . 1 1 . .
    C C6 0.0172(3) 0.4221(3) 0.78838(19) 0.0600(9) Uani d . 1 1 . .
    H H6A 0.0890 0.4134 0.7831 0.072 Uiso calc R 1 1 . .
    C C7 -0.0562(3) 0.3589(4) 0.7409(2) 0.0678(11) Uani d . 1 1 . .
    H H7 -0.0330 0.3074 0.7026 0.081 Uiso calc R 1 1 . .
    C C8 -0.1629(3) 0.3702(3) 0.74911(17) 0.0589(9) Uani d . 1 1 . .
    H H8 -0.2097 0.3268 0.7159 0.071 Uiso calc R 1 1 . .
    C C9 -0.2019(2) 0.4442(3) 0.80516(16) 0.0464(7) Uani d . 1 1 . .
    H H9A -0.2739 0.4503 0.8105 0.056 Uiso calc R 1 1 . .
    C C10 -0.1300(2) 0.5095(3) 0.85353(14) 0.0316(5) Uani d . 1 1 . .
    C C11 -0.2584(2) 0.8733(3) 0.82185(14) 0.0387(6) Uani d . 1 1 . .
    H H11 -0.2352 0.8025 0.7929 0.046 Uiso calc R 1 1 . .
    C C12 -0.3125(2) 1.0873(3) 0.87508(14) 0.0343(6) Uani d . 1 1 . .
    H H12 -0.3297 1.1765 0.8883 0.041 Uiso calc R 1 1 . .
    C C13 -0.31676(18) 0.9747(3) 0.91818(13) 0.0294(5) Uani d . 1 1 . .
    C C14 -0.35200(17) 0.9640(2) 0.99176(12) 0.0247(5) Uani d . 1 1 . .
    C C15 -0.40529(18) 1.0130(2) 1.10036(13) 0.0291(5) Uani d . 1 1 . .
    C C16 -0.4362(2) 1.0730(3) 1.16334(14) 0.0370(6) Uani d . 1 1 . .
    H H16 -0.4446 1.1678 1.1675 0.044 Uiso calc R 1 1 . .
    C C17 -0.4537(2) 0.9849(3) 1.21975(14) 0.0413(7) Uani d . 1 1 . .
    H H17 -0.4763 1.0206 1.2629 0.050 Uiso calc R 1 1 . .
    C C18 -0.4386(2) 0.8451(3) 1.21381(15) 0.0445(7) Uani d . 1 1 . .
    H H18 -0.4501 0.7903 1.2539 0.053 Uiso calc R 1 1 . .
    C C19 -0.4071(2) 0.7810(3) 1.15094(14) 0.0375(6) Uani d . 1 1 . .
    H H19 -0.3979 0.6862 1.1479 0.045 Uiso calc R 1 1 . .
    C C20 -0.39029(19) 0.8695(3) 1.09280(13) 0.0300(5) Uani d . 1 1 . .
loop_
    _atom_site_aniso_label
    _atom_site_aniso_U_11
    _atom_site_aniso_U_22
    _atom_site_aniso_U_33
    _atom_site_aniso_U_12
    _atom_site_aniso_U_13
    _atom_site_aniso_U_23
    Fe 0.02329(18) 0.02254(18) 0.0352(2) 0.00041(13) 0.00521(14) -0.00202(15)
    S1 0.0532(5) 0.0566(5) 0.0327(4) -0.0033(4) 0.0094(3) 0.0103(3)
    S2 0.0460(5) 0.0673(6) 0.0625(5) -0.0128(4) -0.0100(4) -0.0237(5)
    S3 0.0238(3) 0.0258(3) 0.0347(3) -0.0002(2) 0.0006(2) 0.0037(3)
    O1 0.0253(9) 0.0324(9) 0.0463(10) -0.0016(7) -0.0038(8) 0.0043(8)
    O2 0.0505(12) 0.0280(9) 0.0398(10) -0.0081(8) -0.0045(9) 0.0032(8)
    O3 0.0278(10) 0.0656(14) 0.0552(12) 0.0010(9) 0.0102(9) 0.0079(11)
    O4 0.0768(15) 0.0247(9) 0.0434(11) -0.0056(9) -0.0120(10) 0.0006(9)
    O5 0.0259(10) 0.0435(11) 0.0677(13) 0.0071(8) 0.0007(9) 0.0196(10)
    N1 0.0377(12) 0.0228(10) 0.0314(11) 0.0021(8) 0.0042(9) 0.0009(9)
    N2 0.0307(11) 0.0271(10) 0.0322(11) 0.0034(8) 0.0064(9) 0.0022(9)
    N3 0.0348(12) 0.0347(11) 0.0323(11) -0.0021(9) 0.0080(9) -0.0036(9)
    N4 0.0237(10) 0.0308(11) 0.0348(11) 0.0000(8) 0.0003(8) -0.0047(9)
    N5 0.0309(12) 0.0346(11) 0.0388(12) -0.0044(9) 0.0053(9) -0.0041(10)
    N6 0.0231(11) 0.0427(12) 0.0477(13) 0.0013(9) 0.0099(9) -0.0003(11)
    C1 0.0404(16) 0.0490(17) 0.0480(17) -0.0052(13) 0.0040(13) -0.0140(14)
    C2 0.0282(14) 0.0527(17) 0.0553(17) -0.0060(12) -0.0044(12) -0.0095(15)
    C3 0.0250(12) 0.0321(13) 0.0375(13) -0.0033(10) -0.0013(10) 0.0009(11)
    C4 0.0226(12) 0.0310(12) 0.0368(13) 0.0004(10) 0.0010(10) 0.0049(11)
    C5 0.0363(15) 0.0372(14) 0.0416(15) -0.0009(12) 0.0118(12) 0.0016(12)
    C6 0.058(2) 0.056(2) 0.069(2) 0.0000(17) 0.0328(18) -0.0159(18)
    C7 0.092(3) 0.060(2) 0.055(2) -0.003(2) 0.034(2) -0.0216(18)
    C8 0.078(3) 0.0530(19) 0.0449(18) -0.0011(18) 0.0009(17) -0.0169(16)
    C9 0.0439(17) 0.0463(17) 0.0484(16) 0.0010(13) -0.0025(13) -0.0115(15)
    C10 0.0341(14) 0.0290(12) 0.0321(13) 0.0023(10) 0.0045(10) 0.0007(11)
    C11 0.0436(16) 0.0431(15) 0.0304(13) -0.0062(13) 0.0117(11) -0.0060(12)
    C12 0.0349(14) 0.0326(13) 0.0356(13) 0.0005(11) 0.0039(11) 0.0018(11)
    C13 0.0262(12) 0.0314(13) 0.0307(12) -0.0019(10) 0.0022(10) 0.0022(11)
    C14 0.0229(11) 0.0234(11) 0.0279(11) 0.0009(9) 0.0041(9) 0.0002(10)
    C15 0.0247(12) 0.0298(12) 0.0332(13) 0.0012(10) 0.0039(10) 0.0026(11)
    C16 0.0416(16) 0.0363(14) 0.0336(14) 0.0033(11) 0.0060(11) -0.0051(12)
    C17 0.0417(16) 0.0536(17) 0.0291(13) 0.0006(13) 0.0060(11) -0.0020(13)
    C18 0.0463(17) 0.0546(18) 0.0330(14) 0.0092(14) 0.0061(12) 0.0028(14)
    C19 0.0425(15) 0.0320(13) 0.0388(14) 0.0010(11) 0.0102(12) 0.0069(12)
    C20 0.0275(12) 0.0345(13) 0.0282(12) 0.0019(10) 0.0043(10) -0.0006(11)
_geom_special_details
;
 All esds (except the esd in the dihedral angle between two l.s. planes)
 are estimated using the full covariance matrix.  The cell esds are taken
 into account individually in the estimation of esds in distances, angles
 and torsion angles; correlations between esds in cell parameters are only
 used when they are defined by crystal symmetry.  An approximate (isotropic)
 treatment of cell esds is used for estimating esds involving l.s. planes.
;
loop_
    _geom_bond_atom_site_label_1
    _geom_bond_atom_site_label_2
    _geom_bond_site_symmetry_2
    _geom_bond_distance
    _geom_bond_publ_flag
    Fe O2 . 2.0677(18) ?
    Fe O1 . 2.1260(17) ?
    Fe N2 . 2.163(2) ?
    Fe N4 . 2.178(2) ?
    Fe N3 . 2.272(2) ?
    Fe N5 . 2.313(2) ?
    S1 C11 . 1.704(3) ?
    S1 C12 . 1.728(3) ?
    S2 C2 . 1.706(3) ?
    S2 C1 . 1.717(3) ?
    S3 O3 . 1.4577(19) ?
    S3 O5 . 1.4638(18) ?
    S3 O4 . 1.485(2) ?
    S3 O2 . 1.4889(18) ?
    O1 H1C . 0.7517 ?
    O1 H1B . 0.8330 ?
    N1 C14 . 1.342(3) ?
    N1 C15 . 1.392(3) ?
    N1 H1 . 0.8604 ?
    N2 C14 . 1.335(3) ?
    N2 C20 . 1.389(3) ?
    N3 C11 . 1.312(3) ?
    N3 C13 . 1.377(3) ?
    N4 C4 . 1.327(3) ?
    N4 C10 . 1.394(3) ?
    N5 C1 . 1.299(3) ?
    N5 C3 . 1.380(3) ?
    N6 C4 . 1.345(3) ?
    N6 C5 . 1.382(4) ?
    N6 H6 . 0.8598 ?
    C1 H1A . 0.9300 ?
    C2 C3 . 1.361(4) ?
    C2 H2 . 0.9300 ?
    C3 C4 . 1.466(4) ?
    C5 C6 . 1.393(4) ?
    C5 C10 . 1.401(4) ?
    C6 C7 . 1.384(5) ?
    C6 H6A . 0.9300 ?
    C7 C8 . 1.382(5) ?
    C7 H7 . 0.9300 ?
    C8 C9 . 1.377(4) ?
    C8 H8 . 0.9300 ?
    C9 C10 . 1.393(4) ?
    C9 H9A . 0.9300 ?
    C11 H11 . 0.9300 ?
    C12 C13 . 1.355(3) ?
    C12 H12 . 0.9300 ?
    C13 C14 . 1.460(3) ?
    C15 C16 . 1.380(3) ?
    C15 C20 . 1.414(3) ?
    C16 C17 . 1.377(4) ?
    C16 H16 . 0.9300 ?
    C17 C18 . 1.376(4) ?
    C17 H17 . 0.9300 ?
    C18 C19 . 1.398(4) ?
    C18 H18 . 0.9300 ?
    C19 C20 . 1.402(3) ?
    C19 H19 . 0.9300 ?
loop_
    _geom_angle_atom_site_label_1
    _geom_angle_atom_site_label_2
    _geom_angle_atom_site_label_3
    _geom_angle_site_symmetry_1
    _geom_angle_site_symmetry_3
    _geom_angle
    _geom_angle_publ_flag
    O2 Fe O1 . . 90.80(7) ?
    O2 Fe N2 . . 94.77(7) ?
    O1 Fe N2 . . 105.42(7) ?
    O2 Fe N4 . . 100.63(8) ?
    O1 Fe N4 . . 94.74(7) ?
    N2 Fe N4 . . 154.42(8) ?
    O2 Fe N3 . . 170.30(7) ?
    O1 Fe N3 . . 93.08(7) ?
    N2 Fe N3 . . 75.63(7) ?
    N4 Fe N3 . . 87.91(8) ?
    O2 Fe N5 . . 88.30(8) ?
    O1 Fe N5 . . 169.52(7) ?
    N2 Fe N5 . . 85.06(8) ?
    N4 Fe N5 . . 75.18(7) ?
    N3 Fe N5 . . 89.47(8) ?
    C11 S1 C12 . . 89.51(12) ?
    C2 S2 C1 . . 89.73(14) ?
    O3 S3 O5 . . 110.41(12) ?
    O3 S3 O4 . . 109.90(13) ?
    O5 S3 O4 . . 108.83(12) ?
    O3 S3 O2 . . 110.05(12) ?
    O5 S3 O2 . . 108.60(11) ?
    O4 S3 O2 . . 109.01(11) ?
    Fe O1 H1C . . 123.7 ?
    Fe O1 H1B . . 107.1 ?
    H1C O1 H1B . . 107.1 ?
    S3 O2 Fe . . 136.32(11) ?
    C14 N1 C15 . . 107.7(2) ?
    C14 N1 H1 . . 126.1 ?
    C15 N1 H1 . . 126.2 ?
    C14 N2 C20 . . 105.0(2) ?
    C14 N2 Fe . . 114.26(15) ?
    C20 N2 Fe . . 137.82(16) ?
    C11 N3 C13 . . 109.9(2) ?
    C11 N3 Fe . . 137.40(19) ?
    C13 N3 Fe . . 112.30(15) ?
    C4 N4 C10 . . 105.0(2) ?
    C4 N4 Fe . . 115.79(16) ?
    C10 N4 Fe . . 139.21(16) ?
    C1 N5 C3 . . 110.5(2) ?
    C1 N5 Fe . . 136.83(19) ?
    C3 N5 Fe . . 112.58(16) ?
    C4 N6 C5 . . 106.7(2) ?
    C4 N6 H6 . . 126.7 ?
    C5 N6 H6 . . 126.6 ?
    N5 C1 S2 . . 114.8(2) ?
    N5 C1 H1A . . 122.6 ?
    S2 C1 H1A . . 122.6 ?
    C3 C2 S2 . . 109.8(2) ?
    C3 C2 H2 . . 125.1 ?
    S2 C2 H2 . . 125.1 ?
    C2 C3 N5 . . 115.2(2) ?
    C2 C3 C4 . . 129.7(2) ?
    N5 C3 C4 . . 115.1(2) ?
    N4 C4 N6 . . 113.4(2) ?
    N4 C4 C3 . . 121.2(2) ?
    N6 C4 C3 . . 125.3(2) ?
    N6 C5 C6 . . 132.1(3) ?
    N6 C5 C10 . . 106.1(2) ?
    C6 C5 C10 . . 121.8(3) ?
    C7 C6 C5 . . 116.7(3) ?
    C7 C6 H6A . . 121.7 ?
    C5 C6 H6A . . 121.7 ?
    C8 C7 C6 . . 121.7(3) ?
    C8 C7 H7 . . 119.1 ?
    C6 C7 H7 . . 119.1 ?
    C9 C8 C7 . . 121.8(3) ?
    C9 C8 H8 . . 119.1 ?
    C7 C8 H8 . . 119.1 ?
    C8 C9 C10 . . 117.7(3) ?
    C8 C9 H9A . . 121.1 ?
    C10 C9 H9A . . 121.1 ?
    C9 C10 N4 . . 131.0(2) ?
    C9 C10 C5 . . 120.2(3) ?
    N4 C10 C5 . . 108.8(2) ?
    N3 C11 S1 . . 115.4(2) ?
    N3 C11 H11 . . 122.3 ?
    S1 C11 H11 . . 122.3 ?
    C13 C12 S1 . . 109.3(2) ?
    C13 C12 H12 . . 125.4 ?
    S1 C12 H12 . . 125.4 ?
    C12 C13 N3 . . 115.9(2) ?
    C12 C13 C14 . . 129.0(2) ?
    N3 C13 C14 . . 115.0(2) ?
    N2 C14 N1 . . 113.1(2) ?
    N2 C14 C13 . . 120.3(2) ?
    N1 C14 C13 . . 126.6(2) ?
    C16 C15 N1 . . 132.1(2) ?
    C16 C15 C20 . . 123.2(2) ?
    N1 C15 C20 . . 104.7(2) ?
    C17 C16 C15 . . 116.3(2) ?
    C17 C16 H16 . . 121.9 ?
    C15 C16 H16 . . 121.9 ?
    C18 C17 C16 . . 121.5(3) ?
    C18 C17 H17 . . 119.2 ?
    C16 C17 H17 . . 119.2 ?
    C17 C18 C19 . . 123.7(3) ?
    C17 C18 H18 . . 118.2 ?
    C19 C18 H18 . . 118.2 ?
    C18 C19 C20 . . 115.3(2) ?
    C18 C19 H19 . . 122.3 ?
    C20 C19 H19 . . 122.3 ?
    N2 C20 C19 . . 130.4(2) ?
    N2 C20 C15 . . 109.5(2) ?
    C19 C20 C15 . . 120.0(2) ?
loop_
    _geom_torsion_atom_site_label_1
    _geom_torsion_atom_site_label_2
    _geom_torsion_atom_site_label_3
    _geom_torsion_atom_site_label_4
    _geom_torsion_site_symmetry_1
    _geom_torsion_site_symmetry_2
    _geom_torsion_site_symmetry_3
    _geom_torsion_site_symmetry_4
    _geom_torsion
    _geom_torsion_publ_flag
    O3 S3 O2 Fe . . . . -114.18(18) ?
    O5 S3 O2 Fe . . . . 124.86(18) ?
    O4 S3 O2 Fe . . . . 6.4(2) ?
    O1 Fe O2 S3 . . . . 16.14(18) ?
    N2 Fe O2 S3 . . . . 121.68(18) ?
    N4 Fe O2 S3 . . . . -78.84(18) ?
    N3 Fe O2 S3 . . . . 129.8(4) ?
    N5 Fe O2 S3 . . . . -153.42(18) ?
    O2 Fe N2 C14 . . . . 164.86(17) ?
    O1 Fe N2 C14 . . . . -102.98(17) ?
    N4 Fe N2 C14 . . . . 37.8(3) ?
    N3 Fe N2 C14 . . . . -13.73(16) ?
    N5 Fe N2 C14 . . . . 76.99(17) ?
    O2 Fe N2 C20 . . . . 8.0(3) ?
    O1 Fe N2 C20 . . . . 100.1(2) ?
    N4 Fe N2 C20 . . . . -119.1(3) ?
    N3 Fe N2 C20 . . . . -170.6(3) ?
    N5 Fe N2 C20 . . . . -79.9(2) ?
    O2 Fe N3 C11 . . . . 174.9(4) ?
    O1 Fe N3 C11 . . . . -71.6(3) ?
    N2 Fe N3 C11 . . . . -176.7(3) ?
    N4 Fe N3 C11 . . . . 23.0(3) ?
    N5 Fe N3 C11 . . . . 98.2(3) ?
    O2 Fe N3 C13 . . . . 3.5(6) ?
    O1 Fe N3 C13 . . . . 117.00(17) ?
    N2 Fe N3 C13 . . . . 11.86(16) ?
    N4 Fe N3 C13 . . . . -148.36(17) ?
    N5 Fe N3 C13 . . . . -73.18(17) ?
    O2 Fe N4 C4 . . . . -82.69(18) ?
    O1 Fe N4 C4 . . . . -174.40(17) ?
    N2 Fe N4 C4 . . . . 43.3(3) ?
    N3 Fe N4 C4 . . . . 92.68(18) ?
    N5 Fe N4 C4 . . . . 2.67(17) ?
    O2 Fe N4 C10 . . . . 99.6(2) ?
    O1 Fe N4 C10 . . . . 7.8(2) ?
    N2 Fe N4 C10 . . . . -134.4(2) ?
    N3 Fe N4 C10 . . . . -85.1(2) ?
    N5 Fe N4 C10 . . . . -175.1(3) ?
    O2 Fe N5 C1 . . . . -78.8(3) ?
    O1 Fe N5 C1 . . . . -164.0(4) ?
    N2 Fe N5 C1 . . . . 16.1(3) ?
    N4 Fe N5 C1 . . . . 179.7(3) ?
    N3 Fe N5 C1 . . . . 91.7(3) ?
    O2 Fe N5 C3 . . . . 98.43(18) ?
    O1 Fe N5 C3 . . . . 13.2(5) ?
    N2 Fe N5 C3 . . . . -166.64(18) ?
    N4 Fe N5 C3 . . . . -3.04(17) ?
    N3 Fe N5 C3 . . . . -91.02(18) ?
    C3 N5 C1 S2 . . . . 0.3(3) ?
    Fe N5 C1 S2 . . . . 177.63(15) ?
    C2 S2 C1 N5 . . . . -0.5(3) ?
    C1 S2 C2 C3 . . . . 0.5(2) ?
    S2 C2 C3 N5 . . . . -0.5(3) ?
    S2 C2 C3 C4 . . . . 178.5(2) ?
    C1 N5 C3 C2 . . . . 0.1(3) ?
    Fe N5 C3 C2 . . . . -177.9(2) ?
    C1 N5 C3 C4 . . . . -179.0(2) ?
    Fe N5 C3 C4 . . . . 3.0(3) ?
    C10 N4 C4 N6 . . . . -1.2(3) ?
    Fe N4 C4 N6 . . . . -179.71(17) ?
    C10 N4 C4 C3 . . . . 176.4(2) ?
    Fe N4 C4 C3 . . . . -2.1(3) ?
    C5 N6 C4 N4 . . . . 1.2(3) ?
    C5 N6 C4 C3 . . . . -176.3(2) ?
    C2 C3 C4 N4 . . . . -179.7(3) ?
    N5 C3 C4 N4 . . . . -0.8(3) ?
    C2 C3 C4 N6 . . . . -2.4(4) ?
    N5 C3 C4 N6 . . . . 176.6(2) ?
    C4 N6 C5 C6 . . . . 178.3(3) ?
    C4 N6 C5 C10 . . . . -0.6(3) ?
    N6 C5 C6 C7 . . . . -177.1(3) ?
    C10 C5 C6 C7 . . . . 1.7(5) ?
    C5 C6 C7 C8 . . . . -0.7(5) ?
    C6 C7 C8 C9 . . . . -0.5(6) ?
    C7 C8 C9 C10 . . . . 0.8(5) ?
    C8 C9 C10 N4 . . . . 177.3(3) ?
    C8 C9 C10 C5 . . . . 0.1(4) ?
    C4 N4 C10 C9 . . . . -176.6(3) ?
    Fe N4 C10 C9 . . . . 1.3(4) ?
    C4 N4 C10 C5 . . . . 0.8(3) ?
    Fe N4 C10 C5 . . . . 178.70(19) ?
    N6 C5 C10 C9 . . . . 177.6(2) ?
    C6 C5 C10 C9 . . . . -1.4(4) ?
    N6 C5 C10 N4 . . . . -0.1(3) ?
    C6 C5 C10 N4 . . . . -179.1(3) ?
    C13 N3 C11 S1 . . . . 0.7(3) ?
    Fe N3 C11 S1 . . . . -170.82(15) ?
    C12 S1 C11 N3 . . . . 0.3(2) ?
    C11 S1 C12 C13 . . . . -1.3(2) ?
    S1 C12 C13 N3 . . . . 2.1(3) ?
    S1 C12 C13 C14 . . . . -177.3(2) ?
    C11 N3 C13 C12 . . . . -1.8(3) ?
    Fe N3 C13 C12 . . . . 171.99(18) ?
    C11 N3 C13 C14 . . . . 177.6(2) ?
    Fe N3 C13 C14 . . . . -8.6(3) ?
    C20 N2 C14 N1 . . . . -1.0(3) ?
    Fe N2 C14 N1 . . . . -165.13(16) ?
    C20 N2 C14 C13 . . . . 178.6(2) ?
    Fe N2 C14 C13 . . . . 14.5(3) ?
    C15 N1 C14 N2 . . . . 1.7(3) ?
    C15 N1 C14 C13 . . . . -177.8(2) ?
    C12 C13 C14 N2 . . . . 175.8(3) ?
    N3 C13 C14 N2 . . . . -3.6(3) ?
    C12 C13 C14 N1 . . . . -4.7(4) ?
    N3 C13 C14 N1 . . . . 176.0(2) ?
    C14 N1 C15 C16 . . . . 177.8(3) ?
    C14 N1 C15 C20 . . . . -1.7(3) ?
    N1 C15 C16 C17 . . . . 179.7(3) ?
    C20 C15 C16 C17 . . . . -0.9(4) ?
    C15 C16 C17 C18 . . . . 1.6(4) ?
    C16 C17 C18 C19 . . . . -1.4(5) ?
    C17 C18 C19 C20 . . . . 0.6(4) ?
    C14 N2 C20 C19 . . . . -178.5(3) ?
    Fe N2 C20 C19 . . . . -20.2(4) ?
    C14 N2 C20 C15 . . . . -0.2(3) ?
    Fe N2 C20 C15 . . . . 158.09(19) ?
    C18 C19 C20 N2 . . . . 178.2(3) ?
    C18 C19 C20 C15 . . . . 0.1(4) ?
    C16 C15 C20 N2 . . . . -178.4(2) ?
    N1 C15 C20 N2 . . . . 1.1(3) ?
    C16 C15 C20 C19 . . . . 0.1(4) ?
    N1 C15 C20 C19 . . . . 179.6(2) ?
loop_
    _geom_hbond_atom_site_label_D
    _geom_hbond_atom_site_label_H
    _geom_hbond_atom_site_label_A
    _geom_hbond_site_symmetry_A
    _geom_hbond_distance_DH
    _geom_hbond_distance_HA
    _geom_hbond_distance_DA
    _geom_hbond_angle_DHA
    O1 H1C O3 3_467 0.75 2.01 2.742(3) 163
    O1 H1B O4 . 0.83 1.90 2.688(3) 157
    O1 H1B S3 . 0.83 2.80 3.3842(18) 129
    N1 H1 O4 1_565 0.86 1.92 2.764(3) 165
    N1 H1 S3 1_565 0.86 2.73 3.431(2) 139
    N6 H6 O5 3_567 0.86 1.90 2.712(3) 156
    N6 H6 S3 3_567 0.86 2.80 3.656(2) 173
