# Supplementary material for: Aqua­(sulfato-κO)bis­[2-(1,3-thia­zol-4-yl-κN)-1H-benzimidazole-κN 3]iron(II)
Source: Acta Crystallogr Sect E Struct Rep Online. 2011 Apr 29;67(Pt 5):m633. doi: 10.1107/S160053681101405X (PMC3089118; doi:10.1107/S160053681101405X)
Supplement: Supplementary file 2 [file e-67-0m633-Isup2.hkl]

# 
# h,k,l, Fc-squared, Fo-squared, sigma(Fo-squared) and status flag 
# 
data_I
_shelx_title ' hd-h                   R = 0.05  P21/c' 
_shelx_refln_list_code          4 
_shelx_F_calc_maximum      300.97 
_exptl_crystal_F_000      1167.75 
_reflns_d_resolution_high  0.7503 
 
loop_ 
 _symmetry_equiv_pos_as_xyz 
 'x, y, z' 
 '-x, y+1/2, -z+1/2' 
 '-x, -y, -z' 
 'x, -y-1/2, z-1/2' 
 
_cell_length_a    12.7401 
_cell_length_b     9.7095 
_cell_length_c    18.4622 
_cell_angle_alpha  90.000 
_cell_angle_beta   93.518 
_cell_angle_gamma  90.000 
 
_shelx_F_squared_multiplier     1.000 
 
loop_ 
 _refln_index_h 
 _refln_index_k 
 _refln_index_l 
 _refln_F_squared_calc 
 _refln_F_squared_meas 
 _refln_F_squared_sigma 
 _refln_observed_status 
   1   0   0      120.73       89.40      6.58 o 
   2   0   0     8012.28     9529.97     83.31 o 
   4   0   0     2726.92     2673.76     81.45 o 
   5   0   0       51.08       33.39      7.83 o 
   6   0   0     4198.44     3565.56    146.82 o 
   7   0   0    15689.46    16577.18    791.34 o 
   8   0   0     1184.25     1093.25     50.10 o 
   9   0   0     6273.19     6329.54    151.04 o 
  10   0   0       10.11       -4.64     10.98 o 
  11   0   0        9.54      -15.89     19.24 o 
  12   0   0     1762.79     1897.92     94.86 o 
  13   0   0      995.82     1024.45     76.98 o 
  14   0   0      256.20      271.29     50.53 o 
  15   0   0      277.95      221.13     50.78 o 
  16   0   0      314.56      291.53     57.36 o 
   1   1   0     5074.65     4969.22     83.63 o 
   2   1   0      619.25      649.01     46.93 o 
   3   1   0      645.07      563.85     68.91 o 
   4   1   0        3.50       -0.82     10.49 o 
   5   1   0     1033.67      967.85     15.06 o 
   6   1   0     9588.68    10089.37    129.39 o 
   7   1   0     6828.83     7041.29    104.62 o 
   8   1   0     3194.27     3321.90     83.64 o 
   9   1   0      642.68      635.64     23.92 o 
  10   1   0     3075.25     3071.67     79.12 o 
  11   1   0        0.05       -5.98     11.48 o 
  12   1   0     2257.03     2174.27     70.88 o 
  13   1   0      279.45      300.65     35.60 o 
  14   1   0     1087.92     1001.08     55.48 o 
  15   1   0      312.22      325.83     40.76 o 
  16   1   0      113.60       66.27     30.93 o 
   0   2   0    17047.13    14643.05    952.25 o 
   1   2   0     3145.99     2975.69    111.36 o 
   2   2   0      156.66      187.96     10.65 o 
   3   2   0     2744.35     2915.40    167.62 o 
   4   2   0      165.75      198.35     15.50 o 
   5   2   0      951.04     1055.12     47.47 o 
   6   2   0     1418.93     1511.76     69.35 o 
   7   2   0      797.32      865.41     47.17 o 
   8   2   0        2.97       -8.71      9.45 o 
   9   2   0      120.51      125.38     15.80 o 
  10   2   0      386.36      357.71     23.26 o 
  11   2   0      172.49      187.23     21.56 o 
  12   2   0       21.45       23.08     16.16 o 
  13   2   0      403.45      451.19     40.24 o 
  14   2   0      364.43      360.11     41.06 o 
  15   2   0        0.68       13.54     24.59 o 
  16   2   0       68.41       37.27     27.57 o 
   1   3   0     7613.86     6716.11    162.18 o 
   2   3   0     2800.49     2620.70    119.71 o 
   3   3   0       17.59       26.98      5.07 o 
   4   3   0     2230.70     2254.32     40.78 o 
   5   3   0     1192.01     1152.35     35.61 o 
   6   3   0       12.87       30.80      9.49 o 
   7   3   0     1846.95     2125.16     41.85 o 
   8   3   0     2243.05     2059.42     43.86 o 
   9   3   0      115.96       97.00     16.30 o 
  10   3   0      991.00      955.75     35.27 o 
  11   3   0     1202.87     1114.30     39.94 o 
  12   3   0       95.12      132.65     23.95 o 
  13   3   0      382.33      303.94     54.57 o 
  14   3   0       49.03       20.47     23.69 o 
  15   3   0       68.66       74.29     28.89 o 
  16   3   0       44.20       23.22     26.71 o 
   0   4   0    11628.90    11346.24    537.26 o 
   1   4   0      132.05      141.07     22.15 o 
   2   4   0      241.48      291.19     11.40 o 
   3   4   0     4154.50     4291.11    153.31 o 
   4   4   0       11.01        6.73      5.07 o 
   5   4   0       19.74       17.12      5.38 o 
   6   4   0      417.10      424.44     27.32 o 
   7   4   0        1.72       -2.02      9.54 o 
   8   4   0      453.89      480.44     24.68 o 
   9   4   0      240.99      232.29     20.83 o 
  10   4   0        8.82       17.31     13.26 o 
  11   4   0       79.12       69.57     16.85 o 
  12   4   0       48.25       36.78     17.41 o 
  13   4   0       93.47       74.57     19.60 o 
  14   4   0       62.36       60.69     26.17 o 
  15   4   0      203.79      214.98     37.49 o 
  16   4   0        0.29      -15.37     26.60 o 
   1   5   0     3278.33     2770.44     70.86 o 
   2   5   0      897.07      876.84     55.48 o 
   3   5   0     2658.42     2555.08     73.29 o 
   4   5   0      622.90      557.14     38.28 o 
   5   5   0     3482.54     3696.46    134.87 o 
   6   5   0     1524.32     1377.80     69.53 o 
   7   5   0      795.03      754.59     25.26 o 
   8   5   0     1360.21     1320.78     52.15 o 
   9   5   0       38.60       15.51     13.20 o 
  10   5   0     1495.41     1531.77     46.80 o 
  11   5   0        3.71        4.58     13.97 o 
  12   5   0      745.66      797.95     39.01 o 
  13   5   0       72.19       73.70     21.81 o 
  14   5   0      140.26      122.31     25.94 o 
  15   5   0       15.21        4.21     26.72 o 
   0   6   0      278.71      272.38     16.62 o 
   1   6   0      933.94      848.23     18.30 o 
   2   6   0     4594.40     4503.55    102.70 o 
   3   6   0      161.44      185.76     12.07 o 
   4   6   0     1301.33     1364.71     37.61 o 
   5   6   0     1079.28     1105.70     60.09 o 
   6   6   0     2109.47     2111.54     79.23 o 
   7   6   0        8.26        2.65      9.73 o 
   8   6   0      754.53      744.91     31.72 o 
   9   6   0      391.11      432.16     25.63 o 
  10   6   0      658.31      609.04     46.31 o 
  11   6   0     2398.86     2443.06     54.26 o 
  12   6   0        0.14       10.01     15.13 o 
  13   6   0      912.13      860.72     38.93 o 
  14   6   0      760.75      745.80     50.91 o 
   1   7   0     3413.81     3333.11     83.05 o 
   2   7   0     2382.99     2411.16     67.36 o 
   3   7   0      556.87      546.77     26.43 o 
   4   7   0     3852.57     3841.18    197.47 o 
   5   7   0      186.89      182.78     16.10 o 
   6   7   0     1362.49     1296.14    110.38 o 
   7   7   0      601.98      648.41     39.00 o 
   8   7   0      946.56      895.22     41.63 o 
   9   7   0       38.62       45.94     14.18 o 
  10   7   0      102.60      113.21     18.32 o 
  11   7   0      102.86       99.93     19.10 o 
  12   7   0      203.89      212.65     24.35 o 
  13   7   0        0.21       -2.39     17.42 o 
  14   7   0        7.97       -4.12     19.14 o 
   0   8   0     1074.83     1065.66     33.74 o 
   1   8   0      996.33     1034.64     34.71 o 
   2   8   0     3179.81     3077.49     87.71 o 
   3   8   0      263.46      267.98     30.88 o 
   4   8   0     1112.08     1090.21     38.62 o 
   5   8   0       64.46       83.06     14.27 o 
   6   8   0      556.93      541.86     31.15 o 
   7   8   0      309.80      338.95     28.85 o 
   8   8   0      288.99      288.00     23.46 o 
   9   8   0      398.01      424.65     26.96 o 
  10   8   0       23.10       24.95     15.66 o 
  11   8   0      929.20      923.01     67.97 o 
  12   8   0       11.85       14.54     17.26 o 
  13   8   0       80.71       78.15     22.50 o 
   1   9   0      101.15       92.62     15.56 o 
   2   9   0      342.68      344.18     21.94 o 
   3   9   0      619.92      559.52     27.06 o 
   4   9   0      272.91      308.28     31.19 o 
   5   9   0      100.75      108.69     19.18 o 
   6   9   0      170.53      166.96     22.06 o 
   7   9   0      803.28      739.46     38.15 o 
   8   9   0      352.69      398.64     32.50 o 
   9   9   0       97.32       59.98     21.74 o 
  10   9   0      916.61      883.73     44.32 o 
  11   9   0       90.73      107.87     25.74 o 
  12   9   0      208.36      217.73     39.93 o 
   0  10   0       91.04       93.06     24.63 o 
   1  10   0      164.70      146.21     19.69 o 
   2  10   0       16.53        2.11     15.65 o 
   3  10   0       20.76       20.38     20.66 o 
   4  10   0       42.57       26.14     21.14 o 
   5  10   0      105.35       93.44     34.45 o 
   6  10   0      211.43      236.30     34.61 o 
   7  10   0      420.52      449.74     46.52 o 
   8  10   0      110.14      126.58     30.21 o 
   9  10   0       76.51       87.98     31.18 o 
  10  10   0       68.43      101.41     67.61 o 
   1  11   0        4.08       21.31     21.11 o 
   2  11   0        2.07       36.77     25.21 o 
   3  11   0       83.14       63.84     26.47 o 
   4  11   0       98.25      112.88     46.13 o 
   5  11   0      128.90      138.14     32.16 o 
   6  11   0        6.91       10.13     23.55 o 
   7  11   0        2.52        1.79     23.96 o 
   8  11   0      139.55      110.26     32.40 o 
   0  12   0      320.45      449.00     66.36 o 
   1  12   0       28.64       31.48     23.20 o 
   2  12   0       23.63        0.90     24.63 o 
   3  12   0      145.26      109.75     42.28 o 
   4  12   0       14.75       25.77     27.35 o 
   5  12   0       19.08       25.34     29.04 o 
   6  12   0       73.22      107.15     32.22 o 
 -16   1   1        0.12        8.44     25.67 o 
 -15   1   1      149.46      149.31     33.51 o 
 -14   1   1        1.59       -6.71     21.49 o 
 -13   1   1       99.01       73.59     25.65 o 
 -12   1   1      121.24       94.09     24.87 o 
 -11   1   1      296.24      311.23     23.55 o 
 -10   1   1      107.46      143.95     17.46 o 
  -9   1   1      700.73      674.66     18.77 o 
  -8   1   1      602.67      557.53     36.50 o 
  -7   1   1     1234.31     1286.97     36.17 o 
  -6   1   1       35.41       43.71      6.42 o 
  -5   1   1     3650.48     3597.92     30.00 o 
  -4   1   1     8082.35     8821.15    133.83 o 
  -3   1   1    18009.53    18593.37    281.04 o 
  -2   1   1      499.72      466.34     11.32 o 
  -1   1   1       36.84       30.51      3.56 o 
   0   1   1     1591.45     1861.04     68.78 o 
   1   1   1     5930.95     6036.05    253.22 o 
   2   1   1    10748.80    11905.84     69.63 o 
   3   1   1    21583.33    24655.19    671.77 o 
   4   1   1    30849.71    35718.37    281.10 o 
   5   1   1       98.73      174.79     16.19 o 
   6   1   1      217.36      308.11     21.02 o 
   7   1   1     1788.61     2012.27     56.92 o 
   8   1   1      742.47      712.62     17.97 o 
   9   1   1      277.79      289.55     15.13 o 
  10   1   1      186.10      184.22     22.04 o 
  11   1   1        1.04        5.31     11.62 o 
  12   1   1        0.77      -16.89     16.89 o 
  13   1   1      541.93      516.43     40.49 o 
  14   1   1       12.52      -18.27     18.27 o 
  15   1   1      126.66      111.92     31.10 o 
  16   1   1        0.18      -15.97     25.58 o 
 -16   2   1      292.94      340.89     44.69 o 
 -15   2   1      183.81      198.25     35.29 o 
 -14   2   1      129.31      132.15     35.08 o 
 -13   2   1      339.95      365.95     38.37 o 
 -12   2   1     1699.43     1778.21     48.68 o 
 -11   2   1      324.25      318.03     24.79 o 
 -10   2   1     2290.51     2353.27     50.05 o 
  -9   2   1     1908.09     1958.51     43.90 o 
  -8   2   1     7381.17     7599.22     78.32 o 
  -7   2   1      732.54      674.28     35.69 o 
  -6   2   1       57.82       72.80     10.93 o 
  -5   2   1    10693.74    10582.40    297.14 o 
  -4   2   1      873.33     1207.00     56.37 o 
  -3   2   1     5276.06     5803.13    199.62 o 
  -2   2   1     2361.14     2549.60     94.60 o 
  -1   2   1      259.66      282.29      8.30 o 
   0   2   1     8535.06     8586.15    291.39 o 
   1   2   1     2181.09     2401.79     82.62 o 
   2   2   1     5842.09     6933.51    249.30 o 
   3   2   1     1265.89     1239.53     33.11 o 
   4   2   1        4.11       -5.75      5.75 o 
   5   2   1     9733.68    10914.70     96.33 o 
   6   2   1      532.18      564.41     41.22 o 
   7   2   1       92.96      136.69     37.81 o 
   8   2   1     8687.63     8710.00    167.60 o 
   9   2   1     1057.31     1088.16     33.40 o 
  10   2   1     1083.70     1097.34     53.50 o 
  11   2   1      431.36      418.54     26.11 o 
  12   2   1      439.83      448.05     29.51 o 
  13   2   1      139.32      159.56     30.39 o 
  14   2   1     1431.76     1364.41    116.71 o 
  15   2   1      113.21       99.47     30.46 o 
  16   2   1       68.14       59.10     50.66 o 
 -16   3   1      120.79      120.58     32.51 o 
 -15   3   1      199.12      202.60     35.01 o 
 -14   3   1        1.18      -11.27     21.33 o 
 -13   3   1      264.05      351.94     38.45 o 
 -12   3   1      311.16      345.69     30.59 o 
 -11   3   1       16.83       -1.78     13.03 o 
 -10   3   1     1121.26     1025.83     36.52 o 
  -9   3   1      812.13      851.86     31.38 o 
  -8   3   1      227.55      180.70     18.72 o 
  -7   3   1      124.56      121.59     13.75 o 
  -6   3   1     1766.91     1753.97     86.58 o 
  -5   3   1      692.07      631.21     36.63 o 
  -4   3   1     7045.16     7165.69     84.66 o 
  -3   3   1     1150.25     1200.12     36.15 o 
  -2   3   1    10466.78    10013.07    167.65 o 
  -1   3   1     1278.87     1490.72     24.84 o 
   0   3   1     3092.98     3005.94     83.76 o 
   1   3   1     5121.33     4808.83    138.69 o 
   2   3   1     9285.78     9139.11    286.84 o 
   3   3   1     2755.21     2707.91    119.39 o 
   4   3   1     1264.49     1316.42     59.98 o 
   5   3   1     1557.18     1410.49     40.85 o 
   6   3   1       38.66       27.64     14.34 o 
   7   3   1     1114.57     1122.42     39.60 o 
   8   3   1      393.70      388.31     21.92 o 
   9   3   1      504.31      518.69     34.20 o 
  10   3   1      364.64      345.75     23.71 o 
  11   3   1     1147.24     1168.34     40.22 o 
  12   3   1       96.92      125.48     19.92 o 
  13   3   1      124.17      116.23     27.59 o 
  14   3   1      345.21      345.33     41.61 o 
  15   3   1      138.71      140.32     34.53 o 
  16   3   1      179.55      197.04     41.59 o 
 -16   4   1       64.19       54.04     38.24 o 
 -15   4   1        6.96        3.99     24.65 o 
 -14   4   1      898.75      838.23    115.35 o 
 -13   4   1       29.06        2.20     16.09 o 
 -12   4   1      252.48      278.43     27.57 o 
 -11   4   1      123.81       90.25     18.57 o 
 -10   4   1      485.78      464.26     28.34 o 
  -9   4   1     1242.85     1220.35     38.17 o 
  -8   4   1     1156.45     1179.59     77.86 o 
  -7   4   1     1670.88     1813.24    117.03 o 
  -6   4   1     1131.88      976.26     74.86 o 
  -5   4   1      479.88      574.02     27.81 o 
  -4   4   1     4060.57     3956.92    131.96 o 
  -3   4   1     1472.08     1400.56     52.69 o 
  -2   4   1       15.72        3.96      4.48 o 
  -1   4   1      306.04      234.37      9.67 o 
   0   4   1      299.77      228.34      9.49 o 
   1   4   1       54.27       81.83      6.72 o 
   2   4   1      122.04      128.49     12.35 o 
   3   4   1    10397.06    10065.37    442.79 o 
   4   4   1     4530.60     4830.32    226.18 o 
   5   4   1     4092.10     4311.15    234.87 o 
   6   4   1     3230.22     3112.58    305.25 o 
   7   4   1       78.73       91.19     14.03 o 
   8   4   1      383.35      432.25     41.34 o 
   9   4   1        0.68      -10.02     10.02 o 
  10   4   1      594.59      587.08     29.93 o 
  11   4   1        8.24        6.24     14.25 o 
  12   4   1      315.55      305.25     27.69 o 
  13   4   1       41.23       31.27     17.93 o 
  14   4   1       31.44       22.97     23.81 o 
  15   4   1        1.32       22.82     25.09 o 
  16   4   1       43.74       38.93     30.20 o 
 -15   5   1        1.35       16.17     25.84 o 
 -14   5   1      181.50      204.85     32.63 o 
 -13   5   1      294.17      360.91     32.57 o 
 -12   5   1       57.30       87.35     20.38 o 
 -11   5   1     4215.71     4256.88    163.24 o 
 -10   5   1       27.04       41.74     16.36 o 
  -9   5   1      503.90      551.48     29.28 o 
  -8   5   1     3710.35     3602.65    168.40 o 
  -7   5   1     1648.56     1667.90     92.11 o 
  -6   5   1     1486.87     1508.29     91.48 o 
  -5   5   1      393.92      392.77     20.05 o 
  -4   5   1    11506.93    11617.19    425.53 o 
  -3   5   1     1150.28     1201.95     33.15 o 
  -2   5   1     2724.10     2675.63    130.55 o 
  -1   5   1     2005.06     2031.35     26.53 o 
   0   5   1      280.49      247.99     11.02 o 
   1   5   1       24.68       26.69      6.24 o 
   2   5   1       15.87       35.81      8.30 o 
   3   5   1      219.71      204.10     12.40 o 
   4   5   1     2384.14     2506.34    120.49 o 
   5   5   1      275.82      306.82     19.05 o 
   6   5   1      986.55      988.43     27.76 o 
   7   5   1       17.45       10.13      9.29 o 
   8   5   1      184.23      189.22     19.95 o 
   9   5   1      795.76      846.36     34.18 o 
  10   5   1     1014.72     1028.40     42.09 o 
  11   5   1      504.71      521.92     31.94 o 
  12   5   1      230.07      243.58     39.65 o 
  13   5   1     1767.40     1732.68     68.21 o 
  14   5   1       68.62       41.24     22.40 o 
  15   5   1        4.90      -29.68     36.69 o 
 -15   6   1       70.39       54.29     24.56 o 
 -14   6   1       84.30      104.16     21.54 o 
 -13   6   1       70.55       81.42     19.90 o 
 -12   6   1        9.71        9.08     15.07 o 
 -11   6   1       57.00       64.55     16.84 o 
 -10   6   1      578.38      562.54     28.49 o 
  -9   6   1       40.01       32.29     12.74 o 
  -8   6   1      109.57      179.48     29.12 o 
  -7   6   1     2270.57     2236.69    101.42 o 
  -6   6   1       17.01       46.78     11.39 o 
  -5   6   1     1154.40     1126.09     30.37 o 
  -4   6   1       19.02       29.79      8.13 o 
  -3   6   1      394.50      353.05     14.43 o 
  -2   6   1      318.44      338.44     13.25 o 
  -1   6   1     3828.06     3794.46     62.35 o 
   0   6   1      245.98      188.02     16.38 o 
   1   6   1     2715.13     2622.18     79.07 o 
   2   6   1     6178.91     5823.60    292.45 o 
   3   6   1     1239.54     1246.55     30.95 o 
   4   6   1     1782.71     1790.67     74.56 o 
   5   6   1       26.14       26.90      8.34 o 
   6   6   1     2546.76     2490.96    108.26 o 
   7   6   1      263.92      237.35     25.88 o 
   8   6   1     2122.35     2036.18    108.35 o 
   9   6   1      787.26      799.88     59.03 o 
  10   6   1     1839.34     1761.49     72.37 o 
  11   6   1      564.49      592.41     31.09 o 
  12   6   1      120.62      106.00     18.96 o 
  13   6   1        9.35        7.29     16.45 o 
  14   6   1        1.47       16.61     18.55 o 
 -14   7   1      180.06      166.75     25.90 o 
 -13   7   1        0.01       -8.02     17.48 o 
 -12   7   1       18.84      -10.99     14.81 o 
 -11   7   1       57.64       51.15     16.24 o 
 -10   7   1       13.78       11.31     13.78 o 
  -9   7   1      142.45      168.23     19.39 o 
  -8   7   1      116.83      132.30     18.87 o 
  -7   7   1       57.65       59.34     13.64 o 
  -6   7   1       12.49       17.26     10.31 o 
  -5   7   1       72.43       74.39     12.75 o 
  -4   7   1       99.29       98.06     11.47 o 
  -3   7   1       13.04        5.80      8.19 o 
  -2   7   1      718.99      718.78     20.91 o 
  -1   7   1      601.05      572.09     17.15 o 
   0   7   1      389.39      314.30     13.80 o 
   1   7   1       48.86       50.52      8.69 o 
   2   7   1       92.82       75.40     10.37 o 
   3   7   1     1001.29      979.36     24.07 o 
   4   7   1      636.80      646.14     26.59 o 
   5   7   1        5.57        4.16      9.59 o 
   6   7   1        0.80       -1.29     10.28 o 
   7   7   1      666.14      700.55     53.69 o 
   8   7   1        4.71       -9.60     11.55 o 
   9   7   1        0.46        2.07     12.62 o 
  10   7   1      511.57      442.53     26.87 o 
  11   7   1       19.04       15.86     14.61 o 
  12   7   1       17.96        8.67     15.96 o 
  13   7   1      108.38       97.91     24.91 o 
  14   7   1        5.45       14.72     19.88 o 
 -13   8   1      218.27      171.68     28.80 o 
 -12   8   1       38.91       55.70     24.18 o 
 -11   8   1      150.70      163.87     26.95 o 
 -10   8   1       61.45       81.35     18.39 o 
  -9   8   1      481.40      477.53     28.05 o 
  -8   8   1       56.24       35.95     15.09 o 
  -7   8   1      284.75      264.20     21.48 o 
  -6   8   1      438.10      420.77     23.59 o 
  -5   8   1      271.39      270.52     20.24 o 
  -4   8   1       42.40       47.87     10.86 o 
  -3   8   1      172.53      166.32     13.85 o 
  -2   8   1        1.21        2.01      7.91 o 
  -1   8   1      401.58      386.95     22.25 o 
   0   8   1      251.45      292.10     15.05 o 
   1   8   1       93.94      114.35     11.49 o 
   2   8   1       66.64       57.22     10.79 o 
   3   8   1     2221.09     2153.11     83.17 o 
   4   8   1      282.72      270.49     23.04 o 
   5   8   1      211.37      209.63     18.31 o 
   6   8   1     3208.56     3109.53    201.00 o 
   7   8   1      337.54      358.01     24.30 o 
   8   8   1      993.67      965.96     43.37 o 
   9   8   1      427.63      474.56     33.41 o 
  10   8   1      288.02      255.10     24.42 o 
  11   8   1      804.35      771.87     38.76 o 
  12   8   1       75.92       84.03     20.79 o 
  13   8   1        4.31        3.92     18.81 o 
 -12   9   1        9.18        6.24     22.85 o 
 -11   9   1      163.48      158.65     26.69 o 
 -10   9   1        2.68        7.38     19.49 o 
  -9   9   1      788.92      707.33     38.98 o 
  -8   9   1       77.87       87.37     21.33 o 
  -7   9   1      529.15      498.95     32.22 o 
  -6   9   1      660.23      612.83     33.88 o 
  -5   9   1        4.30        0.16     14.27 o 
  -4   9   1      757.04      725.96     57.13 o 
  -3   9   1        0.86        2.19     10.96 o 
  -2   9   1      666.39      644.88     26.41 o 
  -1   9   1        7.12        2.78     10.46 o 
   0   9   1      852.68      843.59     26.83 o 
   1   9   1        7.39        6.30     10.07 o 
   2   9   1       62.22       82.10     14.78 o 
   3   9   1       14.97       -1.19     10.80 o 
   4   9   1      234.51      276.61     26.99 o 
   5   9   1       22.91       11.06     11.75 o 
   6   9   1     1195.59     1252.71     72.29 o 
   7   9   1       23.25       27.28     14.38 o 
   8   9   1      312.77      254.10     27.18 o 
   9   9   1      230.31      218.34     38.79 o 
  10   9   1        4.38       10.46     18.99 o 
  11   9   1      157.27      181.79     28.06 o 
  12   9   1       11.75       -5.79     25.37 o 
 -10  10   1      520.25      557.13     61.03 o 
  -9  10   1        3.55       -9.61     23.75 o 
  -8  10   1      274.83      429.32     44.74 o 
  -7  10   1      566.55      605.67     47.13 o 
  -6  10   1     1116.05     1148.38     98.83 o 
  -5  10   1       46.61       34.20     23.46 o 
  -4  10   1        1.66      -12.61     19.13 o 
  -3  10   1      470.23      533.15     46.06 o 
  -2  10   1       33.36       26.39     17.58 o 
  -1  10   1      942.08     1037.90     36.12 o 
   0  10   1        6.41       -4.63     13.36 o 
   1  10   1      856.88      855.18     48.60 o 
   2  10   1     1043.57     1065.33     44.99 o 
   3  10   1      135.60      115.74     28.27 o 
   4  10   1       72.65       77.96     25.62 o 
   5  10   1        9.57      -17.60     17.60 o 
   6  10   1      506.86      484.60     41.53 o 
   7  10   1      507.29      486.38     46.57 o 
   8  10   1      207.17      187.98     34.52 o 
   9  10   1        4.54       17.03     31.97 o 
  10  10   1      322.65      291.14     43.33 o 
  -8  11   1      157.11      174.61     35.14 o 
  -7  11   1      100.63       66.14     29.76 o 
  -6  11   1      374.14      366.57     42.49 o 
  -5  11   1      342.79      413.13     44.18 o 
  -4  11   1       44.06       46.01     25.00 o 
  -3  11   1        0.79      -21.39     21.39 o 
  -2  11   1     1026.95     1266.49     48.89 o 
  -1  11   1       27.85       21.20     16.69 o 
   0  11   1     1849.30     2102.15     80.73 o 
   1  11   1       78.64      139.47     24.26 o 
   2  11   1     1386.22     1478.64     65.62 o 
   3  11   1      568.12      663.56     67.54 o 
   4  11   1       47.76       42.49     25.70 o 
   5  11   1     1137.92     1284.40     64.01 o 
   6  11   1       42.59       48.58     26.14 o 
   7  11   1      819.55      843.55     56.09 o 
   8  11   1        0.88       15.34     25.85 o 
  -6  12   1      209.47      204.06     39.48 o 
  -5  12   1      268.36      332.02     42.90 o 
  -4  12   1       78.83       86.75     31.37 o 
  -3  12   1      130.52      176.88     67.11 o 
  -2  12   1      236.41      206.57     38.64 o 
  -1  12   1       44.64       10.77     21.55 o 
   0  12   1      174.26      202.34     29.31 o 
   1  12   1      168.54      223.37     30.66 o 
   2  12   1        5.09       29.47     27.07 o 
   3  12   1       59.56       27.25     29.32 o 
   4  12   1       55.30       84.92     33.71 o 
   5  12   1        3.32        3.36     31.23 o 
   6  12   1       74.20       54.47     29.86 o 
 -16   0   2        5.52       -4.59     37.74 o 
 -15   0   2      231.54      278.74     54.38 o 
 -14   0   2      517.49      503.60     66.05 o 
 -13   0   2     1287.16     1228.57     80.70 o 
 -12   0   2       45.87       -0.87     24.34 o 
 -11   0   2       39.32       60.96     27.32 o 
 -10   0   2      659.13      747.50     30.67 o 
  -9   0   2       51.07       37.28     12.72 o 
  -8   0   2     8005.91     8374.48    130.74 o 
  -7   0   2      951.43     1156.46     31.19 o 
  -6   0   2      331.48      358.75     18.02 o 
  -5   0   2     1014.33     1341.95     50.78 o 
  -4   0   2     1102.66     1488.78     27.15 o 
  -3   0   2     6709.71     7276.14    246.83 o 
  -2   0   2      628.20      596.03     14.02 o 
  -1   0   2      536.99      413.87     10.10 o 
   0   0   2    49108.73    41457.82    291.16 o 
   1   0   2     2093.74     2027.31     60.53 o 
   2   0   2    36741.71    42438.01   1264.27 o 
   3   0   2    90583.16    97123.75    387.51 o 
   4   0   2    29414.23    34904.11    223.12 o 
   5   0   2     8170.80     8537.55    118.70 o 
   6   0   2     1278.19     1620.42     59.22 o 
   7   0   2     1155.87     1654.57     64.19 o 
   8   0   2      592.39      588.03     44.70 o 
   9   0   2     9792.58     9475.93    345.04 o 
  10   0   2      742.68      680.47     55.69 o 
  11   0   2       18.31        6.08     25.08 o 
  12   0   2     3141.07     3152.45    119.57 o 
  13   0   2        4.66      -15.64     22.35 o 
  14   0   2      371.00      324.56     56.00 o 
  15   0   2       39.71       61.34     38.74 o 
  16   0   2      392.99      381.92     67.92 o 
 -16   1   2       98.09      108.09     32.40 o 
 -15   1   2      149.86      113.90     30.92 o 
 -14   1   2     1182.91     1127.06     58.91 o 
 -13   1   2      557.96      588.24     44.29 o 
 -12   1   2     1825.86     1724.80     63.43 o 
 -11   1   2       74.38       74.21     14.96 o 
 -10   1   2     2168.31     2236.57     60.24 o 
  -9   1   2     1519.34     1494.10     26.76 o 
  -8   1   2     2978.04     3057.50     34.91 o 
  -7   1   2     3261.56     3244.83     82.04 o 
  -6   1   2     1381.87     1466.14     21.64 o 
  -5   1   2     2584.61     2527.14     79.89 o 
  -4   1   2       21.48       29.84      6.36 o 
  -3   1   2     3793.79     3645.41    110.70 o 
  -2   1   2    21572.57    23653.23    255.38 o 
  -1   1   2    17490.41    17188.38    663.86 o 
   0   1   2     3170.95     2908.89    184.24 o 
   1   1   2     4826.65     5430.63    195.06 o 
   2   1   2     2095.93     2157.78     53.26 o 
   3   1   2     2370.52     2973.98     58.34 o 
   4   1   2     6408.20     7451.47     71.35 o 
   5   1   2       39.67       26.01      9.82 o 
   6   1   2     4817.46     4989.36     74.00 o 
   7   1   2      434.31      419.97     58.91 o 
   8   1   2     2891.23     2880.79     63.56 o 
   9   1   2      129.23      104.53     12.50 o 
  10   1   2     1774.59     1778.90     64.23 o 
  11   1   2       16.95       11.30     13.03 o 
  12   1   2     1315.39     1376.13     58.10 o 
  13   1   2       19.23       23.89     24.21 o 
  14   1   2      425.70      442.87     43.59 o 
  15   1   2      411.67      398.81     44.40 o 
  16   1   2       56.26       49.71     29.18 o 
 -16   2   2       96.96      153.30     34.15 o 
 -15   2   2      188.29      149.86     32.48 o 
 -14   2   2       60.04       77.86     28.04 o 
 -13   2   2     1086.09     1054.09     76.67 o 
 -12   2   2      100.20       97.88     18.88 o 
 -11   2   2      678.66      705.30     31.32 o 
 -10   2   2     1748.10     1676.33     42.90 o 
  -9   2   2     1473.53     1609.19     62.14 o 
  -8   2   2     1111.77     1132.88     32.83 o 
  -7   2   2     1765.25     1905.29     37.90 o 
  -6   2   2     2749.85     2634.21     68.92 o 
  -5   2   2      428.50      336.06     26.52 o 
  -4   2   2     9380.09     9572.80    299.53 o 
  -3   2   2      199.74      203.08     10.98 o 
  -2   2   2     4893.82     5073.33    215.50 o 
  -1   2   2      723.53      776.15     30.14 o 
   0   2   2    13127.09    13087.07    533.60 o 
   1   2   2     9954.15    10312.59    422.61 o 
   2   2   2        7.31       23.36      4.61 o 
   3   2   2        5.33       12.07      5.07 o 
   4   2   2     3954.26     4166.11     85.83 o 
   5   2   2     4824.24     5195.80    138.00 o 
   6   2   2      326.80      384.88     23.70 o 
   7   2   2      898.15      984.50     37.21 o 
   8   2   2      105.93      102.64     18.33 o 
   9   2   2       72.70      100.21     20.14 o 
  10   2   2        9.13       10.07     11.57 o 
  11   2   2     1453.78     1438.75     49.63 o 
  12   2   2      471.69      468.00     46.76 o 
  13   2   2      774.80      825.97     49.60 o 
  14   2   2      210.41      254.29     42.90 o 
  15   2   2      190.28      251.88     37.86 o 
  16   2   2       34.71       41.46     34.64 o 
 -16   3   2      184.32      194.78     37.71 o 
 -15   3   2        9.63       -2.86     23.70 o 
 -14   3   2       19.12        5.72     21.81 o 
 -13   3   2     1174.44     1213.69     44.57 o 
 -12   3   2       45.72       35.27     16.72 o 
 -11   3   2       57.32       42.22     15.07 o 
 -10   3   2     1680.18     1606.61     44.16 o 
  -9   3   2       10.53       10.46     11.67 o 
  -8   3   2       15.87       12.40      9.77 o 
  -7   3   2     1324.41     1331.34     50.27 o 
  -6   3   2       31.83       28.98      9.49 o 
  -5   3   2       70.17       76.23     10.71 o 
  -4   3   2     2195.83     2254.44     82.22 o 
  -3   3   2      366.83      354.06     12.26 o 
  -2   3   2        3.42        2.36      4.00 o 
  -1   3   2     7739.57     7566.99    179.16 o 
   0   3   2     3798.21     3452.03    135.74 o 
   1   3   2     2631.15     2447.76    109.73 o 
   2   3   2      848.75      909.30     54.70 o 
   3   3   2       39.98       65.70     10.27 o 
   4   3   2    14655.35    14892.86    333.21 o 
   5   3   2      110.72       92.20      7.99 o 
   6   3   2        6.04        0.59     10.14 o 
   7   3   2       89.81       86.75     16.04 o 
   8   3   2      594.21      566.13     31.72 o 
   9   3   2      148.61      147.93     37.74 o 
  10   3   2      178.17      178.31     20.63 o 
  11   3   2     3029.57     2822.59     60.18 o 
  12   3   2       11.32       11.20     15.00 o 
  13   3   2      101.15      123.58     29.58 o 
  14   3   2      390.34      334.18     41.59 o 
  15   3   2      165.70      173.02     36.55 o 
  16   3   2       65.19       96.84     32.90 o 
 -16   4   2       64.24       68.39     31.52 o 
 -15   4   2      144.01      142.78     33.53 o 
 -14   4   2      231.63      252.89     50.47 o 
 -13   4   2       26.32       43.52     19.62 o 
 -12   4   2        5.20       -3.96     14.88 o 
 -11   4   2        0.60      -13.20     13.63 o 
 -10   4   2       21.28       16.86     13.79 o 
  -9   4   2      119.43      137.22     18.14 o 
  -8   4   2      932.67      989.17     50.16 o 
  -7   4   2      126.44      133.78     15.57 o 
  -6   4   2       85.90       89.81     12.39 o 
  -5   4   2      300.59      283.23     21.44 o 
  -4   4   2       44.33       49.32      8.01 o 
  -3   4   2      630.14      546.59     19.76 o 
  -2   4   2       72.06       86.34      7.33 o 
  -1   4   2     2797.51     2645.06     61.65 o 
   0   4   2     2230.86     2043.52     59.84 o 
   1   4   2      416.10      421.40     21.58 o 
   2   4   2     2256.65     2068.75     99.13 o 
   3   4   2     2762.26     2922.73    113.90 o 
   4   4   2      200.35      207.38     11.69 o 
   5   4   2     2871.25     3008.55    141.87 o 
   6   4   2        1.04        8.00      5.71 o 
   7   4   2       11.20        1.96     11.46 o 
   8   4   2      558.57      620.17     53.82 o 
   9   4   2      689.79      701.88     35.35 o 
  10   4   2      168.20      207.84     22.50 o 
  11   4   2      194.79      179.11     22.52 o 
  12   4   2      366.17      422.72     52.49 o 
  13   4   2       60.74       23.96     18.75 o 
  14   4   2       76.90       28.91     42.46 o 
  15   4   2       85.71       51.40     28.83 o 
 -15   5   2       21.40        9.65     26.29 o 
 -14   5   2      272.58      285.95     31.17 o 
 -13   5   2      131.59      151.01     24.26 o 
 -12   5   2        1.46       -3.05     16.24 o 
 -11   5   2      171.09      186.75     24.61 o 
 -10   5   2      137.68      140.36     20.79 o 
  -9   5   2      152.85      147.76     19.44 o 
  -8   5   2      215.90      265.97     19.90 o 
  -7   5   2      306.12      314.73     19.13 o 
  -6   5   2      375.13      385.48     33.28 o 
  -5   5   2     1937.69     2105.48     85.82 o 
  -4   5   2     3208.00     3079.51    108.08 o 
  -3   5   2      217.36      231.27     13.38 o 
  -2   5   2     7478.63     7715.62    231.25 o 
  -1   5   2      889.68      873.66     28.45 o 
   0   5   2      324.75      355.30     14.22 o 
   1   5   2      135.17      140.93     10.05 o 
   2   5   2     2607.33     2505.27    135.23 o 
   3   5   2      106.38       91.61      9.40 o 
   4   5   2     7713.13     7858.34    267.03 o 
   5   5   2      612.76      538.03     21.65 o 
   6   5   2      271.09      286.48     36.06 o 
   7   5   2      256.75      226.43     19.50 o 
   8   5   2      340.15      354.92     27.22 o 
   9   5   2      290.85      319.80     22.17 o 
  10   5   2      661.35      651.14     47.86 o 
  11   5   2      455.77      467.02     31.21 o 
  12   5   2       19.66        8.45     16.24 o 
  13   5   2      260.25      299.01     55.57 o 
  14   5   2      178.40      196.54     28.31 o 
  15   5   2       93.84       98.16     46.25 o 
 -15   6   2       54.30       35.00     22.57 o 
 -14   6   2      311.01      297.29     33.69 o 
 -13   6   2      595.36      607.08     41.62 o 
 -12   6   2      131.16      142.47     25.59 o 
 -11   6   2     1916.94     1894.71     73.75 o 
 -10   6   2       61.31       38.20     14.93 o 
  -9   6   2      895.33      935.60     68.49 o 
  -8   6   2     1737.65     1647.23     69.96 o 
  -7   6   2      118.88      161.15     16.43 o 
  -6   6   2     3059.16     3019.57    128.43 o 
  -5   6   2       99.52      117.27     17.44 o 
  -4   6   2     4020.07     4191.00    123.46 o 
  -3   6   2       15.69       16.96     10.30 o 
  -2   6   2     6504.22     6376.95    132.85 o 
  -1   6   2       36.39       21.60      6.94 o 
   0   6   2      222.05      209.93     11.85 o 
   1   6   2     2735.07     2526.16    114.83 o 
   2   6   2     1374.85     1415.97     45.84 o 
   3   6   2     1379.56     1209.70     93.69 o 
   4   6   2      218.74      195.50     13.83 o 
   5   6   2      401.01      383.84     28.85 o 
   6   6   2      110.20       67.85     14.71 o 
   7   6   2        4.93       -6.51      9.60 o 
   8   6   2        1.21        0.85     10.66 o 
   9   6   2      185.09      232.08     21.52 o 
  10   6   2        4.05      -12.02     12.02 o 
  11   6   2      877.38      876.61     52.83 o 
  12   6   2        2.57        6.02     14.18 o 
  13   6   2      627.92      613.29     32.80 o 
  14   6   2      558.69      578.53     36.80 o 
 -14   7   2      297.99      324.23     42.63 o 
 -13   7   2       26.59       32.63     18.55 o 
 -12   7   2      994.10     1005.77     59.61 o 
 -11   7   2        0.37        3.99     14.83 o 
 -10   7   2     1058.80     1039.51     58.97 o 
  -9   7   2       38.87       47.57     14.35 o 
  -8   7   2      541.42      527.05     39.30 o 
  -7   7   2       83.76       86.40     18.39 o 
  -6   7   2      737.24      727.95     57.10 o 
  -5   7   2      337.24      319.81     20.01 o 
  -4   7   2     2299.14     2364.48    126.74 o 
  -3   7   2     5740.55     5528.55    224.59 o 
  -2   7   2     2641.81     2829.68    105.23 o 
  -1   7   2     4386.46     4137.15     66.79 o 
   0   7   2       96.73       78.13     12.20 o 
   1   7   2     8798.05     8652.45    346.75 o 
   2   7   2      661.02      609.53     70.91 o 
   3   7   2     4120.62     4044.21    256.77 o 
   4   7   2     4447.75     4420.53    240.21 o 
   5   7   2     2563.60     2333.97    139.45 o 
   6   7   2     2254.86     2184.66     91.48 o 
   7   7   2      240.13      230.95     20.03 o 
   8   7   2     2265.72     2181.07    112.45 o 
   9   7   2        0.80       -6.35     12.33 o 
  10   7   2      711.90      678.52     31.31 o 
  11   7   2       19.06       12.72     15.34 o 
  12   7   2      307.08      277.82     25.97 o 
  13   7   2      123.94      115.35     21.66 o 
  14   7   2      225.05      205.95     28.57 o 
 -13   8   2       19.44        0.80     22.40 o 
 -12   8   2       12.68        9.82     20.74 o 
 -11   8   2      654.77      651.95     38.70 o 
 -10   8   2      588.30      574.17     36.31 o 
  -9   8   2     1756.87     1710.50    126.38 o 
  -8   8   2      446.84      413.69     29.92 o 
  -7   8   2        4.61       -8.24     13.07 o 
  -6   8   2      867.53      806.24     35.11 o 
  -5   8   2      641.45      663.46     31.48 o 
  -4   8   2      174.82      239.10     18.49 o 
  -3   8   2       28.95        4.56      9.81 o 
  -2   8   2     3348.71     3095.43    114.77 o 
  -1   8   2       63.48       39.26     10.70 o 
   0   8   2     1441.26     1289.58     38.13 o 
   1   8   2      479.82      487.16     20.36 o 
   2   8   2      233.06      227.47     15.34 o 
   3   8   2      311.98      343.38     17.74 o 
   4   8   2      555.61      583.78     23.32 o 
   5   8   2       15.87       26.54     11.35 o 
   6   8   2       20.25        7.37     12.00 o 
   7   8   2     1615.06     1579.70    156.88 o 
   8   8   2      277.20      269.84     23.41 o 
   9   8   2       54.27       59.23     16.91 o 
  10   8   2      174.58      163.36     21.35 o 
  11   8   2      387.80      464.71     32.49 o 
  12   8   2        1.76      -11.84     15.93 o 
  13   8   2      154.00      160.53     25.46 o 
 -12   9   2       99.15       90.91     26.33 o 
 -11   9   2       61.39       44.66     22.24 o 
 -10   9   2      185.83      214.23     28.82 o 
  -9   9   2       23.09       19.55     18.28 o 
  -8   9   2        8.20        6.35     16.98 o 
  -7   9   2      576.77      561.41     34.76 o 
  -6   9   2      105.27      123.12     22.81 o 
  -5   9   2      137.75      166.24     22.61 o 
  -4   9   2      345.09      303.40     28.08 o 
  -3   9   2      182.48      200.94     18.89 o 
  -2   9   2      176.45      197.07     17.05 o 
  -1   9   2       20.65       14.04     10.78 o 
   0   9   2      647.59      586.88     23.47 o 
   1   9   2      361.86      353.07     20.57 o 
   2   9   2      185.54      161.43     17.73 o 
   3   9   2      102.45      114.11     16.22 o 
   4   9   2      348.28      353.72     28.33 o 
   5   9   2       29.99       39.49     16.50 o 
   6   9   2      822.27      795.33     71.77 o 
   7   9   2      115.38       91.26     21.07 o 
   8   9   2      103.01       94.51     23.44 o 
   9   9   2        8.62      -14.03     17.28 o 
  10   9   2      139.04      120.88     25.90 o 
  11   9   2        1.20       -5.79     19.47 o 
 -10  10   2       30.69       15.33     22.19 o 
  -9  10   2      248.49      241.78     30.42 o 
  -8  10   2       81.96       70.12     23.00 o 
  -7  10   2      282.86      287.42     54.61 o 
  -6  10   2        0.84       -0.87     17.13 o 
  -5  10   2      145.17      143.98     23.07 o 
  -4  10   2      211.24      200.88     24.46 o 
  -3  10   2       30.60       22.34     16.62 o 
  -2  10   2       33.36       29.57     17.14 o 
  -1  10   2       10.87       -0.81     13.59 o 
   0  10   2      105.02      117.72     18.56 o 
   1  10   2      267.08      346.27     30.20 o 
   2  10   2     1129.16     1237.05    122.83 o 
   3  10   2      105.90       96.12     27.52 o 
   4  10   2      391.76      468.36     42.05 o 
   5  10   2      235.97      223.51     34.54 o 
   6  10   2       29.49       16.18     24.84 o 
   7  10   2      252.08      221.18     35.55 o 
   8  10   2      199.50      146.94     55.13 o 
   9  10   2      393.20      394.04     45.26 o 
  10  10   2       24.50       23.41     26.24 o 
  -8  11   2        2.37      -11.46     26.37 o 
  -7  11   2        3.41      -22.75     22.75 o 
  -6  11   2       19.53       21.11     23.96 o 
  -5  11   2        0.51      -22.14     22.14 o 
  -4  11   2        5.47        1.47     22.97 o 
  -3  11   2       24.64       12.77     22.43 o 
  -2  11   2       66.63       53.02     21.05 o 
  -1  11   2        0.87       -4.33     14.39 o 
   0  11   2       13.81        2.07     14.56 o 
   1  11   2        4.52       14.20     17.48 o 
   2  11   2       90.04      122.35     29.32 o 
   3  11   2        5.24       15.51     22.96 o 
   4  11   2       38.54       47.46     25.55 o 
   5  11   2      346.97      320.01     60.16 o 
   6  11   2      151.39      108.18     30.33 o 
   7  11   2       13.72      -14.88     24.12 o 
   8  11   2       92.63       86.73     33.26 o 
  -6  12   2       82.59       82.42     39.36 o 
  -5  12   2      115.65       97.71     31.98 o 
  -4  12   2       36.43       58.19     29.45 o 
  -3  12   2       69.39       71.51     33.65 o 
  -2  12   2      198.54      230.49     38.14 o 
  -1  12   2       53.66       51.29     26.63 o 
   0  12   2      286.22      334.81     35.05 o 
   1  12   2       36.67       20.25     21.42 o 
   2  12   2      647.92      760.24     52.67 o 
   3  12   2       99.81      105.08     32.12 o 
   4  12   2       92.43       72.89     43.15 o 
   5  12   2       13.50      -10.40     24.45 o 
   6  12   2       15.81       18.43     26.53 o 
 -16   1   3       22.91        3.80     25.15 o 
 -15   1   3      342.82      345.43     41.53 o 
 -14   1   3      696.76      668.50     59.22 o 
 -13   1   3      568.34      624.57     62.52 o 
 -12   1   3      316.39      383.17     37.26 o 
 -11   1   3      105.45      107.14     16.79 o 
 -10   1   3     4086.23     4161.20     83.77 o 
  -9   1   3       46.18       52.35      9.50 o 
  -8   1   3        4.98       14.61      7.33 o 
  -7   1   3     2755.50     2926.01     33.63 o 
  -6   1   3     2871.91     3264.19     33.37 o 
  -5   1   3    11804.66    12929.50    235.88 o 
  -4   1   3      966.77      978.66     27.60 o 
  -3   1   3     3627.74     4094.25    138.73 o 
  -2   1   3     6400.40     6260.23     95.63 o 
  -1   1   3    10126.23    10809.17    331.53 o 
   0   1   3     3030.18     3072.58    219.20 o 
   1   1   3     2118.17     2067.33     88.44 o 
   2   1   3     8904.70     9756.49    246.80 o 
   3   1   3      278.42      329.91     11.80 o 
   4   1   3    24619.57    26724.63    445.30 o 
   5   1   3     2191.87     2138.34     92.07 o 
   6   1   3     3083.27     3347.91     73.32 o 
   7   1   3    29103.35    31593.82    929.84 o 
   8   1   3     1600.71     1740.18     50.85 o 
   9   1   3     2467.60     2746.56     74.25 o 
  10   1   3     1588.74     1846.19    119.50 o 
  11   1   3     1158.66     1106.61     55.85 o 
  12   1   3       19.63       20.24     19.29 o 
  13   1   3        3.34      -19.32     19.32 o 
  14   1   3      621.12      551.65     45.75 o 
  15   1   3       30.55       38.60     25.33 o 
  16   1   3       57.03       61.16     29.50 o 
 -16   2   3      305.07      342.82     44.04 o 
 -15   2   3       66.41       81.26     28.66 o 
 -14   2   3       37.54       13.35     24.58 o 
 -13   2   3      154.22      115.58     26.21 o 
 -12   2   3      469.85      455.49     27.90 o 
 -11   2   3     2521.46     2481.87     76.38 o 
 -10   2   3     2458.07     2430.91     51.17 o 
  -9   2   3      162.77      204.55     19.08 o 
  -8   2   3     3407.69     3462.91     44.91 o 
  -7   2   3     3194.59     3127.56     50.93 o 
  -6   2   3     1651.73     1691.77     37.54 o 
  -5   2   3     3424.39     3352.56     51.43 o 
  -4   2   3       77.86       85.57      8.32 o 
  -3   2   3    20997.90    22148.45    543.87 o 
  -2   2   3      488.62      639.02     30.65 o 
  -1   2   3     4408.25     4215.94    162.36 o 
   0   2   3    80255.86    75155.37   4812.65 o 
   1   2   3    24141.68    25056.38   1227.65 o 
   2   2   3     1281.28     1424.01     80.36 o 
   3   2   3      370.83      373.50     22.25 o 
   4   2   3      456.16      569.97     17.42 o 
   5   2   3    10006.26    12156.47    134.09 o 
   6   2   3      106.39      142.53     17.33 o 
   7   2   3     1350.31     1454.47     44.51 o 
   8   2   3     2101.69     2432.61     59.95 o 
   9   2   3      360.55      370.31     28.41 o 
  10   2   3      764.47      756.07     41.00 o 
  11   2   3      932.63      901.71     49.82 o 
  12   2   3       29.19       38.89     15.44 o 
  13   2   3        5.37       -6.81     18.27 o 
  14   2   3     1577.42     1598.58     69.86 o 
  15   2   3        1.62       -9.16     23.07 o 
  16   2   3       45.13       26.15     27.48 o 
 -16   3   3       26.73       36.94     27.42 o 
 -15   3   3      103.20      120.31     32.47 o 
 -14   3   3       14.06       10.09     22.64 o 
 -13   3   3      831.41      764.66     37.14 o 
 -12   3   3      146.88      135.18     20.96 o 
 -11   3   3      346.52      363.71     27.06 o 
 -10   3   3      752.50      749.72     31.89 o 
  -9   3   3      401.53      418.94     24.35 o 
  -8   3   3       39.31       15.55     10.61 o 
  -7   3   3      805.48      918.79     28.86 o 
  -6   3   3     1769.04     1730.84     61.88 o 
  -5   3   3      817.70      882.39     67.31 o 
  -4   3   3     3962.64     4570.40    197.38 o 
  -3   3   3     1576.51     1667.17     59.82 o 
  -2   3   3     2110.08     2104.39     79.00 o 
  -1   3   3       14.75       29.17      7.10 o 
   0   3   3    13197.42    13659.26    654.35 o 
   1   3   3      110.27      122.54      8.46 o 
   2   3   3     1038.29     1060.11     53.91 o 
   3   3   3     5721.40     6318.01    167.67 o 
   4   3   3      223.62      216.88     10.95 o 
   5   3   3       75.55       70.94     12.18 o 
   6   3   3     1003.11     1061.06     71.99 o 
   7   3   3     2128.28     2171.39    173.14 o 
   8   3   3      336.78      356.14     28.11 o 
   9   3   3     1110.18     1205.88     47.14 o 
  10   3   3      514.20      487.12     34.85 o 
  11   3   3      515.34      495.11     29.50 o 
  12   3   3      723.21      734.99     35.47 o 
  13   3   3      302.12      320.87     58.91 o 
  14   3   3      277.13      279.30     39.17 o 
  15   3   3       63.24       46.30     27.82 o 
  16   3   3      269.74      276.42     42.46 o 
 -16   4   3      291.75      299.12     42.94 o 
 -15   4   3        0.84       12.38     27.17 o 
 -14   4   3     1250.33     1240.28     91.38 o 
 -13   4   3      329.52      314.03     29.12 o 
 -12   4   3      686.09      815.91     38.13 o 
 -11   4   3     2092.84     2124.48     74.96 o 
 -10   4   3        3.12        1.78     12.88 o 
  -9   4   3      816.52      952.89     41.40 o 
  -8   4   3      660.75      726.57     30.26 o 
  -7   4   3       31.64       14.22     10.28 o 
  -6   4   3        4.58       -0.30      8.18 o 
  -5   4   3    14162.42    14464.19    626.41 o 
  -4   4   3        4.88       29.34     13.67 o 
  -3   4   3     2598.82     2416.89    118.37 o 
  -2   4   3     5104.81     5184.78    255.47 o 
  -1   4   3     7562.96     7042.02    173.24 o 
   0   4   3      144.15      124.21     11.56 o 
   1   4   3     2481.37     2146.07    115.20 o 
   2   4   3     9958.13     9028.56    366.18 o 
   3   4   3     5979.51     5782.79    257.06 o 
   4   4   3     7239.59     7364.47    307.25 o 
   5   4   3     1625.89     1681.38     59.27 o 
   6   4   3    13438.14    13363.52    284.34 o 
   7   4   3      147.88      151.71     20.01 o 
   8   4   3     5378.04     5403.99     90.98 o 
   9   4   3      573.71      598.96     77.60 o 
  10   4   3     1621.68     1672.23     76.61 o 
  11   4   3      708.29      785.74     39.58 o 
  12   4   3      470.25      465.44     31.26 o 
  13   4   3      794.09      840.17     41.00 o 
  14   4   3       20.10        4.76     23.42 o 
  15   4   3      466.78      476.18     48.57 o 
 -15   5   3      162.92      184.93     35.69 o 
 -14   5   3        3.79      -11.17     18.60 o 
 -13   5   3        4.16      -17.03     17.03 o 
 -12   5   3      132.68      110.69     21.30 o 
 -11   5   3     2490.56     2452.60     91.93 o 
 -10   5   3      324.76      323.85     40.13 o 
  -9   5   3     2371.06     2505.61     98.94 o 
  -8   5   3     3974.68     3888.73    135.64 o 
  -7   5   3     2160.10     2137.24    154.09 o 
  -6   5   3     2967.36     2653.92    197.90 o 
  -5   5   3      484.98      477.75     19.00 o 
  -4   5   3     9270.92     9282.99    517.94 o 
  -3   5   3       33.33       24.05      7.89 o 
  -2   5   3     3571.90     3719.42    124.32 o 
  -1   5   3      229.84      175.42     11.55 o 
   0   5   3      517.14      459.37     17.66 o 
   1   5   3     7130.89     6840.68    283.67 o 
   2   5   3        7.63        5.35      6.00 o 
   3   5   3     1221.32     1107.68     45.56 o 
   4   5   3     1022.51     1047.63     42.10 o 
   5   5   3      244.43      220.11     13.64 o 
   6   5   3      400.25      387.68     21.60 o 
   7   5   3        5.07       -2.19     10.51 o 
   8   5   3      923.29      867.51     33.66 o 
   9   5   3      794.31      795.00     82.47 o 
  10   5   3       45.11       42.16     20.56 o 
  11   5   3       52.85       36.43     17.05 o 
  12   5   3       86.99       88.24     20.62 o 
  13   5   3      823.74      838.28     42.48 o 
  14   5   3       30.96       34.43     20.93 o 
  15   5   3      141.84      144.70     35.15 o 
 -14   6   3      190.44      184.50     25.34 o 
 -13   6   3       21.55      -11.53     15.13 o 
 -12   6   3        0.83        5.67     15.08 o 
 -11   6   3        5.56        5.83     13.97 o 
 -10   6   3       85.86       56.84     15.24 o 
  -9   6   3      256.62      267.96     27.58 o 
  -8   6   3        7.19        9.19     10.68 o 
  -7   6   3      358.19      328.56     20.17 o 
  -6   6   3      529.26      527.93     30.61 o 
  -5   6   3       11.55       -2.85      8.85 o 
  -4   6   3       70.44       57.91     10.23 o 
  -3   6   3      846.47      883.98     37.76 o 
  -2   6   3       27.77       19.83      7.21 o 
  -1   6   3      317.68      326.51     15.09 o 
   0   6   3     3604.76     3548.14     70.10 o 
   1   6   3        2.00       -3.43      6.13 o 
   2   6   3       36.11       47.67      8.68 o 
   3   6   3     1057.23     1035.51     38.01 o 
   4   6   3      154.71      195.18     13.80 o 
   5   6   3      846.55      825.16     49.67 o 
   6   6   3       14.36        8.83     10.92 o 
   7   6   3       23.65       28.11     12.88 o 
   8   6   3      522.43      522.22     28.68 o 
   9   6   3       11.67        1.30     11.50 o 
  10   6   3        0.75      -11.38     12.82 o 
  11   6   3      331.52      284.13     29.37 o 
  12   6   3        1.37       -7.87     15.20 o 
  13   6   3        4.13      -15.25     15.25 o 
  14   6   3      237.56      267.11     33.63 o 
 -14   7   3        1.57       -4.20     21.42 o 
 -13   7   3      141.12      127.83     25.82 o 
 -12   7   3       73.48       75.70     19.60 o 
 -11   7   3       84.47       82.63     18.58 o 
 -10   7   3      127.25      137.10     19.80 o 
  -9   7   3      223.56      247.68     28.51 o 
  -8   7   3       12.03        6.96     12.44 o 
  -7   7   3       15.17       12.42     11.29 o 
  -6   7   3        5.05        6.40     10.07 o 
  -5   7   3       83.83       77.81     13.97 o 
  -4   7   3      307.25      295.05     18.40 o 
  -3   7   3        5.27       -0.20      8.67 o 
  -2   7   3        6.98        4.10      9.40 o 
  -1   7   3       28.68       18.59      9.88 o 
   0   7   3      156.78      173.72     12.34 o 
   1   7   3       18.09       12.30      9.58 o 
   2   7   3        4.75       -4.96      7.87 o 
   3   7   3        1.57       12.69      8.78 o 
   4   7   3      955.82      960.42     26.45 o 
   5   7   3        0.13       -2.80     10.74 o 
   6   7   3      286.34      294.37     22.79 o 
   7   7   3      483.15      536.38     33.89 o 
   8   7   3       38.00       50.75     14.65 o 
   9   7   3        6.32        0.57     13.14 o 
  10   7   3      220.46      242.27     23.81 o 
  11   7   3       16.32       19.17     15.35 o 
  12   7   3        5.78       10.98     16.25 o 
  13   7   3       57.16       36.54     18.82 o 
 -13   8   3       39.52       13.37     22.75 o 
 -12   8   3        0.34      -18.56     18.56 o 
 -11   8   3      182.02      152.09     30.06 o 
 -10   8   3      118.61       87.34     21.58 o 
  -9   8   3       59.21       41.64     19.12 o 
  -8   8   3       64.75       47.12     18.54 o 
  -7   8   3     1349.59     1284.00     74.38 o 
  -6   8   3      284.29      244.54     28.52 o 
  -5   8   3        1.58        4.04     12.58 o 
  -4   8   3      107.21       90.29     16.35 o 
  -3   8   3      105.47      112.36     14.57 o 
  -2   8   3       25.16       21.87     11.72 o 
  -1   8   3        2.20       -9.44     10.17 o 
   0   8   3     4154.29     4101.18    120.09 o 
   1   8   3       25.04       19.20     15.11 o 
   2   8   3      636.91      592.63     32.95 o 
   3   8   3     3518.00     3734.27    158.24 o 
   4   8   3      113.80      103.01     20.84 o 
   5   8   3     1209.48     1151.52     61.18 o 
   6   8   3     2428.24     2378.18    100.47 o 
   7   8   3      664.08      630.54     42.56 o 
   8   8   3      558.55      536.65     28.95 o 
   9   8   3      238.17      269.35     34.76 o 
  10   8   3       30.59       19.33     15.55 o 
  11   8   3      674.72      649.24     34.02 o 
  12   8   3        0.19        0.98     17.31 o 
  13   8   3      120.41       90.85     32.46 o 
 -12   9   3        8.06       -0.55     21.34 o 
 -11   9   3      391.54      398.73     36.95 o 
 -10   9   3      149.79      141.80     25.78 o 
  -9   9   3      200.88      218.87     28.59 o 
  -8   9   3      424.20      367.58     31.99 o 
  -7   9   3     1403.81     1404.48     77.37 o 
  -6   9   3      366.76      399.87     30.38 o 
  -5   9   3      563.98      552.36     45.47 o 
  -4   9   3     1905.36     1987.23    131.36 o 
  -3   9   3       56.31       41.57     13.47 o 
  -2   9   3     1854.52     1914.23     53.63 o 
  -1   9   3      541.45      576.22     23.61 o 
   0   9   3      437.03      487.51     22.17 o 
   1   9   3      195.22      239.90     20.15 o 
   2   9   3        1.46        0.75     11.40 o 
   3   9   3       59.86       75.11     15.34 o 
   4   9   3       82.67       70.22     18.28 o 
   5   9   3     1181.40     1224.58     44.54 o 
   6   9   3      124.46      165.14     23.74 o 
   7   9   3      223.03      260.91     38.58 o 
   8   9   3        4.50        2.60     17.77 o 
   9   9   3      102.05      106.29     24.12 o 
  10   9   3        1.11       -6.95     18.80 o 
  11   9   3      104.91      131.64     26.91 o 
 -10  10   3      427.90      379.62     36.42 o 
  -9  10   3       95.71       57.05     22.36 o 
  -8  10   3      108.24      129.21     24.95 o 
  -7  10   3     1247.28     1201.92     80.52 o 
  -6  10   3      228.75      256.00     28.19 o 
  -5  10   3      236.88      291.01     27.76 o 
  -4  10   3      148.48      120.34     22.32 o 
  -3  10   3     1583.29     1591.43    138.99 o 
  -2  10   3      729.29      727.58     28.12 o 
  -1  10   3     1336.97     1422.40     36.55 o 
   0  10   3      705.32      753.76     28.11 o 
   1  10   3      155.28      192.70     21.40 o 
   2  10   3      680.64      746.49     31.24 o 
   3  10   3       34.81       23.46     17.22 o 
   4  10   3      966.77      998.80     42.48 o 
   5  10   3       15.36        1.83     27.94 o 
   6  10   3      317.82      305.76     38.41 o 
   7  10   3        0.65       -0.73     21.77 o 
   8  10   3      201.92      198.75     41.53 o 
   9  10   3       23.73       50.13     26.87 o 
  10  10   3      101.37       81.67     30.18 o 
  -8  11   3       58.52       36.66     28.99 o 
  -7  11   3       29.07      -18.12     24.98 o 
  -6  11   3      147.78      133.19     34.58 o 
  -5  11   3      162.33      201.52     34.56 o 
  -4  11   3       26.55       11.67     23.67 o 
  -3  11   3       39.12       36.46     26.17 o 
  -2  11   3      125.94      119.39     22.68 o 
  -1  11   3      123.03      163.54     22.03 o 
   0  11   3      102.47      115.25     23.59 o 
   1  11   3       53.66       39.67     19.57 o 
   2  11   3      882.45      913.36     54.74 o 
   3  11   3      220.21      240.29     36.19 o 
   4  11   3      184.74      168.95     32.40 o 
   5  11   3      493.97      524.57     45.00 o 
   6  11   3       47.19       39.81     25.92 o 
   7  11   3      311.21      324.15     42.79 o 
   8  11   3      148.52      159.82     37.12 o 
  -6  12   3      245.34      307.46     49.04 o 
  -5  12   3      437.95      492.52     49.12 o 
  -4  12   3       76.04      116.15     64.81 o 
  -3  12   3      461.26      531.32     79.77 o 
  -2  12   3      222.66      253.51     38.83 o 
  -1  12   3       58.32       65.15     20.04 o 
   0  12   3      183.58      192.77     27.72 o 
   1  12   3       31.64       32.45     21.72 o 
   2  12   3      431.11      486.92     47.42 o 
   3  12   3       11.11      -23.40     23.40 o 
   4  12   3      213.29      288.45     41.44 o 
   5  12   3       67.59      101.27     31.71 o 
 -16   0   4        0.48        5.96     38.24 o 
 -15   0   4      774.58      771.91     75.61 o 
 -14   0   4      327.69      224.61     52.64 o 
 -13   0   4     3760.64     3488.05    130.74 o 
 -12   0   4      146.11      136.20     39.73 o 
 -11   0   4     4024.21     3962.84    124.66 o 
 -10   0   4     5091.78     4827.38    133.72 o 
  -9   0   4      131.02      167.68     18.90 o 
  -8   0   4     4183.17     4152.82     87.91 o 
  -7   0   4      599.33      677.93     26.13 o 
  -6   0   4       11.02       27.30      9.28 o 
  -5   0   4      315.11      376.24     17.93 o 
  -4   0   4      165.56      231.87     21.36 o 
  -3   0   4     9901.58    11237.27    237.46 o 
  -2   0   4     3592.21     4012.88    184.94 o 
  -1   0   4     7497.90     7014.45     59.85 o 
   0   0   4      351.55      336.42     16.02 o 
   1   0   4     6204.61     6285.37    287.31 o 
   2   0   4     5759.38     6244.28    393.34 o 
   3   0   4     9384.93    10378.16    329.46 o 
   4   0   4     2509.41     2858.10     42.96 o 
   5   0   4    18326.93    20385.73    191.95 o 
   6   0   4      391.54      398.18     35.01 o 
   7   0   4     2715.55     2886.00     85.30 o 
   8   0   4      692.23      687.23     50.04 o 
   9   0   4     2404.80     2555.73     93.00 o 
  10   0   4     1449.00     1436.91     75.61 o 
  11   0   4     8180.22     8538.05    185.50 o 
  12   0   4      518.65      544.69     57.98 o 
  13   0   4      428.13      511.92     58.73 o 
  14   0   4     1668.34     1589.76     99.33 o 
  15   0   4        0.27       -4.35     33.77 o 
  16   0   4       15.30       15.89     35.26 o 
 -16   1   4      132.62      144.13     33.80 o 
 -15   1   4        0.35      -25.95     25.95 o 
 -14   1   4      110.72      114.69     46.62 o 
 -13   1   4        3.39       -6.54     20.46 o 
 -12   1   4     1244.71     1235.09     74.74 o 
 -11   1   4      118.13      120.09     17.31 o 
 -10   1   4        3.30        1.35     11.59 o 
  -9   1   4     2840.21     2761.20     66.68 o 
  -8   1   4     1174.47     1354.03     26.18 o 
  -7   1   4     1462.00     1559.57     86.72 o 
  -6   1   4       80.47       88.80      8.68 o 
  -5   1   4     6454.17     6777.83     88.80 o 
  -4   1   4      202.49      213.22      9.68 o 
  -3   1   4     7535.92     7559.92    210.77 o 
  -2   1   4     4807.06     4890.43     64.07 o 
  -1   1   4    10649.30    10777.25    276.52 o 
   0   1   4     7993.50     7725.95    296.75 o 
   1   1   4       40.59       38.71      5.92 o 
   2   1   4     7874.88     7916.76    257.65 o 
   3   1   4       88.88      165.81     13.98 o 
   4   1   4     6066.76     6543.07     52.60 o 
   5   1   4     1836.06     2320.34     98.47 o 
   6   1   4      982.05     1012.70     34.54 o 
   7   1   4     2322.18     2417.89    210.39 o 
   8   1   4      182.30      167.00     21.98 o 
   9   1   4        0.85       -5.20     12.99 o 
  10   1   4      660.29      672.25     39.46 o 
  11   1   4      361.71      352.84     58.79 o 
  12   1   4      669.44      678.69     60.34 o 
  13   1   4        2.52      -14.36     18.56 o 
  14   1   4        1.79      -18.81     21.62 o 
  15   1   4      289.06      264.48     40.01 o 
  16   1   4        0.08       -9.57     26.36 o 
 -16   2   4       56.87       84.52     43.21 o 
 -15   2   4      183.39      174.80     34.53 o 
 -14   2   4      759.71      691.74     47.39 o 
 -13   2   4      247.32      234.58     33.27 o 
 -12   2   4       73.69       60.53     16.51 o 
 -11   2   4       73.98       88.61     16.90 o 
 -10   2   4      996.88      972.63     34.37 o 
  -9   2   4      476.22      512.20     25.55 o 
  -8   2   4     3710.99     3776.96     74.48 o 
  -7   2   4      318.50      418.19     52.81 o 
  -6   2   4      743.30      635.17     37.62 o 
  -5   2   4     2172.70     2426.41     31.72 o 
  -4   2   4     1486.33     1587.47     84.70 o 
  -3   2   4     1087.01     1025.45     35.39 o 
  -2   2   4      158.11      212.13      6.97 o 
  -1   2   4    22527.01    22547.07   1016.41 o 
   0   2   4    13356.26    13901.85    865.55 o 
   1   2   4     1113.89     1030.19     56.58 o 
   2   2   4     2349.58     2404.33    132.28 o 
   3   2   4    13172.84    13828.71    303.32 o 
   4   2   4     4018.80     4302.77     62.43 o 
   5   2   4     4463.33     5110.04     48.72 o 
   6   2   4     1211.80     1261.51     55.10 o 
   7   2   4     3270.55     3327.47     65.60 o 
   8   2   4     1966.53     1903.01     54.30 o 
   9   2   4      168.12      169.94     24.10 o 
  10   2   4     1180.50     1149.71     49.26 o 
  11   2   4      222.82      206.59     28.58 o 
  12   2   4      799.06      666.75     33.06 o 
  13   2   4       73.62       92.76     27.46 o 
  14   2   4      181.90      224.49     36.41 o 
  15   2   4        0.38        8.71     26.06 o 
  16   2   4       86.93       71.20     32.62 o 
 -16   3   4      360.55      381.40     45.75 o 
 -15   3   4       13.77       19.16     24.79 o 
 -14   3   4      310.51      345.01     41.41 o 
 -13   3   4       67.23      105.53     21.14 o 
 -12   3   4       11.10        3.06     15.45 o 
 -11   3   4      781.79      777.58     34.21 o 
 -10   3   4      229.19      201.35     20.89 o 
  -9   3   4      223.24      225.66     20.51 o 
  -8   3   4      306.45      303.01     21.02 o 
  -7   3   4     1490.33     1401.20     41.25 o 
  -6   3   4        6.01       10.22      8.81 o 
  -5   3   4     1341.09     1400.06     65.72 o 
  -4   3   4     2513.50     2703.50     89.38 o 
  -3   3   4      144.97      195.94     10.00 o 
  -2   3   4      127.39      224.41      8.50 o 
  -1   3   4      497.87      511.49     25.70 o 
   0   3   4     6811.23     7113.82    335.00 o 
   1   3   4     1298.34     1244.35     39.45 o 
   2   3   4     3939.47     3921.42    197.08 o 
   3   3   4     4634.82     4429.75    138.91 o 
   4   3   4      175.76      223.83     11.97 o 
   5   3   4        5.77       25.74      7.48 o 
   6   3   4     3844.73     4228.75    173.21 o 
   7   3   4     1754.83     1950.86     51.81 o 
   8   3   4      428.55      463.79     30.61 o 
   9   3   4      103.51      114.77     22.47 o 
  10   3   4     2074.50     2313.55     68.49 o 
  11   3   4      465.99      475.93     38.06 o 
  12   3   4       36.35       28.68     16.47 o 
  13   3   4     1269.51     1264.41     93.87 o 
  14   3   4        0.04       -9.25     22.61 o 
  15   3   4       30.77       33.13     28.04 o 
  16   3   4      138.92      103.07     32.58 o 
 -16   4   4       10.55       27.47     27.02 o 
 -15   4   4      438.38      447.86     47.54 o 
 -14   4   4       24.47       20.38     24.10 o 
 -13   4   4      197.63      194.15     25.63 o 
 -12   4   4     1467.88     1424.85     48.08 o 
 -11   4   4       56.75       35.56     17.22 o 
 -10   4   4       27.14        3.90     13.10 o 
  -9   4   4     1324.65     1346.56     58.11 o 
  -8   4   4     2047.04     2048.79     90.63 o 
  -7   4   4      202.93      198.10     17.92 o 
  -6   4   4       52.02       81.70     12.92 o 
  -5   4   4     3123.41     3104.98    162.63 o 
  -4   4   4     1366.05     1459.63    100.84 o 
  -3   4   4      278.74      262.89     46.67 o 
  -2   4   4     1896.97     1955.87    104.86 o 
  -1   4   4      453.89      447.62     14.16 o 
   0   4   4     1788.30     1793.60    104.18 o 
   1   4   4      441.95      546.02     27.23 o 
   2   4   4     3900.65     3864.51    148.15 o 
   3   4   4      293.01      339.87     29.34 o 
   4   4   4      480.08      509.80     16.47 o 
   5   4   4     1111.07     1103.38     36.08 o 
   6   4   4        3.63       13.26      7.60 o 
   7   4   4        3.53        1.17     12.36 o 
   8   4   4     1332.98     1373.40     61.46 o 
   9   4   4      938.34     1052.56    106.84 o 
  10   4   4       26.15       17.31     17.67 o 
  11   4   4      116.09      101.14     41.72 o 
  12   4   4       66.76       65.29     19.90 o 
  13   4   4      155.53      138.23     31.36 o 
  14   4   4      691.56      620.28     49.39 o 
  15   4   4       63.18       52.37     29.28 o 
 -15   5   4        5.32       38.81     29.67 o 
 -14   5   4      678.74      681.98     40.22 o 
 -13   5   4       10.30       -0.63     17.94 o 
 -12   5   4       97.59       88.68     26.65 o 
 -11   5   4       86.53       70.35     19.58 o 
 -10   5   4       55.73       53.80     16.54 o 
  -9   5   4        2.75        1.36     13.04 o 
  -8   5   4      634.83      657.44     25.48 o 
  -7   5   4     2324.40     2294.30     85.93 o 
  -6   5   4       47.28       81.35     11.76 o 
  -5   5   4     2675.06     2844.84     91.99 o 
  -4   5   4     1379.19     1491.71     36.34 o 
  -3   5   4      629.71      680.34     18.83 o 
  -2   5   4       80.26       72.39      8.74 o 
  -1   5   4        4.20       13.55      5.49 o 
   0   5   4      900.36      732.70     29.37 o 
   1   5   4      977.38      847.64     46.92 o 
   2   5   4      178.69      189.64     11.75 o 
   3   5   4     3046.37     2947.13    165.63 o 
   4   5   4      584.56      513.09     26.97 o 
   5   5   4        2.19        3.55      7.32 o 
   6   5   4      568.57      524.62     24.47 o 
   7   5   4       26.95       28.81     12.24 o 
   8   5   4        3.92        8.83     12.53 o 
   9   5   4       18.24       -3.00     12.62 o 
  10   5   4     1014.80      967.71     39.91 o 
  11   5   4       13.69        7.22     15.21 o 
  12   5   4        6.12      -10.45     14.64 o 
  13   5   4      364.78      403.62     36.13 o 
  14   5   4       26.94       30.14     20.41 o 
  15   5   4        4.30       12.44     27.58 o 
 -14   6   4        2.54      -12.47     16.94 o 
 -13   6   4      303.50      376.85     28.61 o 
 -12   6   4        6.11        4.69     14.71 o 
 -11   6   4      650.32      643.37     30.89 o 
 -10   6   4      804.79      880.43     50.50 o 
  -9   6   4     1928.01     1959.56    109.25 o 
  -8   6   4       13.83       12.29     10.68 o 
  -7   6   4     1095.62     1189.69     67.51 o 
  -6   6   4     2540.19     2559.20    128.64 o 
  -5   6   4       45.23       61.38     12.49 o 
  -4   6   4     2769.90     3042.13    226.76 o 
  -3   6   4      127.38      127.28     11.82 o 
  -2   6   4     3355.52     3370.95     88.90 o 
  -1   6   4       73.85       51.27      8.15 o 
   0   6   4     4848.15     4736.71    171.89 o 
   1   6   4     5452.39     4852.62    172.22 o 
   2   6   4      137.32      128.40     16.34 o 
   3   6   4     8232.72     7764.69    396.80 o 
   4   6   4      721.91      692.81     28.60 o 
   5   6   4      560.76      614.08     30.57 o 
   6   6   4     2036.00     1740.25    117.06 o 
   7   6   4      133.27      146.73     40.17 o 
   8   6   4       34.39       30.39     14.46 o 
   9   6   4       22.83       31.37     15.32 o 
  10   6   4       37.51       27.53     16.99 o 
  11   6   4      222.13      183.75     32.13 o 
  12   6   4        2.30      -10.21     15.05 o 
  13   6   4       32.03       -0.52     16.46 o 
  14   6   4       48.28       25.91     18.45 o 
 -14   7   4      249.72      215.54     31.84 o 
 -13   7   4       83.05       48.92     21.45 o 
 -12   7   4      386.30      414.50     35.44 o 
 -11   7   4     1814.54     1700.61     91.89 o 
 -10   7   4      447.06      396.95     32.21 o 
  -9   7   4     1063.27     1031.04     41.40 o 
  -8   7   4      547.92      442.13     28.52 o 
  -7   7   4     1550.60     1455.25     95.31 o 
  -6   7   4      393.90      387.69     37.33 o 
  -5   7   4       36.38       37.72     13.14 o 
  -4   7   4     2509.48     2298.89    118.48 o 
  -3   7   4     1197.45     1221.52     36.51 o 
  -2   7   4      255.73      225.26     17.15 o 
  -1   7   4      597.07      619.70     60.99 o 
   0   7   4     1936.38     1898.30     43.48 o 
   1   7   4      555.35      570.91     66.85 o 
   2   7   4      703.39      694.70     37.16 o 
   3   7   4      629.48      684.79     36.32 o 
   4   7   4      596.99      619.81     22.40 o 
   5   7   4      151.60      134.52     17.21 o 
   6   7   4     3442.54     3329.34    127.76 o 
   7   7   4      115.70      119.06     18.47 o 
   8   7   4      528.65      542.21     49.02 o 
   9   7   4      356.16      388.95     32.92 o 
  10   7   4     1038.51     1076.05     59.84 o 
  11   7   4      148.92      161.81     21.86 o 
  12   7   4       42.63       33.67     17.84 o 
  13   7   4     1191.71     1200.48     77.31 o 
 -13   8   4       68.39       61.28     23.02 o 
 -12   8   4       20.76       19.53     21.64 o 
 -11   8   4      339.07      316.40     31.22 o 
 -10   8   4       35.63       12.98     18.67 o 
  -9   8   4      523.07      521.38     35.27 o 
  -8   8   4     1092.71     1036.59     61.58 o 
  -7   8   4        4.04        9.18     15.15 o 
  -6   8   4     1210.99     1182.79     41.89 o 
  -5   8   4      161.25      166.68     21.10 o 
  -4   8   4      350.20      296.65     31.20 o 
  -3   8   4      382.15      413.24     39.44 o 
  -2   8   4     1442.23     1378.11     49.73 o 
  -1   8   4      235.02      248.64     24.77 o 
   0   8   4     1209.22     1219.06     33.41 o 
   1   8   4      375.08      326.44     23.91 o 
   2   8   4       84.23       95.41     17.06 o 
   3   8   4      679.16      665.84     49.67 o 
   4   8   4      120.16      165.79     19.62 o 
   5   8   4      384.90      407.29     35.50 o 
   6   8   4       69.22       45.22     20.28 o 
   7   8   4     1612.24     1644.43    285.45 o 
   8   8   4        0.48        3.35     15.82 o 
   9   8   4      487.48      500.35     35.35 o 
  10   8   4       92.25       73.08     21.72 o 
  11   8   4      134.54      148.03     27.46 o 
  12   8   4      198.04      193.09     30.63 o 
 -12   9   4       33.97       64.56     43.83 o 
 -11   9   4       51.87       55.68     23.81 o 
 -10   9   4      191.15      218.40     37.90 o 
  -9   9   4       12.11        3.58     18.18 o 
  -8   9   4      105.13      105.53     24.47 o 
  -7   9   4      123.08       85.32     21.06 o 
  -6   9   4      328.67      309.76     30.32 o 
  -5   9   4      934.64      894.43     38.42 o 
  -4   9   4      519.64      555.29     48.12 o 
  -3   9   4     1207.49     1131.83     70.25 o 
  -2   9   4      420.15      418.07     24.07 o 
  -1   9   4     1545.12     1643.98     78.11 o 
   0   9   4      748.67      736.22     54.53 o 
   1   9   4     1043.40     1014.85     89.31 o 
   2   9   4      868.13      812.88     34.75 o 
   3   9   4      161.08      219.00     26.34 o 
   4   9   4      339.40      320.90     33.70 o 
   5   9   4        6.90       16.82     18.68 o 
   6   9   4      349.53      349.04     56.87 o 
   7   9   4       19.37       -3.89     15.58 o 
   8   9   4      642.54      602.10     42.02 o 
   9   9   4       60.38       49.56     22.15 o 
  10   9   4       18.59       23.87     21.07 o 
  11   9   4       76.30       34.01     23.54 o 
 -10  10   4      140.63      113.69     26.95 o 
  -9  10   4       77.67       74.39     23.08 o 
  -8  10   4       39.88       24.94     19.88 o 
  -7  10   4      113.02      131.88     24.35 o 
  -6  10   4       91.24      108.12     22.36 o 
  -5  10   4        7.76       14.83     17.04 o 
  -4  10   4       21.74       -2.64     15.91 o 
  -3  10   4      497.40      425.85     36.99 o 
  -2  10   4       18.98        1.33     12.40 o 
  -1  10   4        4.16       19.26     12.56 o 
   0  10   4      768.90      756.88     34.10 o 
   1  10   4       21.72       29.58     13.95 o 
   2  10   4      252.91      251.05     35.91 o 
   3  10   4       56.75       35.88     17.55 o 
   4  10   4      268.74      275.82     28.01 o 
   5  10   4      375.45      431.05     33.87 o 
   6  10   4      266.47      265.45     32.37 o 
   7  10   4      246.77      348.66     34.08 o 
   8  10   4       83.68      105.00     24.87 o 
   9  10   4      414.42      453.40     46.25 o 
  10  10   4      381.46      417.28     54.19 o 
  -8  11   4       53.31       32.21     23.12 o 
  -7  11   4        7.96       -3.87     19.79 o 
  -6  11   4        1.88        6.88     19.25 o 
  -5  11   4        6.47       17.88     19.64 o 
  -4  11   4        0.89       -8.33     16.81 o 
  -3  11   4       12.05      -19.87     19.87 o 
  -2  11   4        2.97      -16.79     16.95 o 
  -1  11   4       43.40       27.20     16.32 o 
   0  11   4        2.29       -0.41     16.45 o 
   1  11   4       85.40       62.84     21.19 o 
   2  11   4      119.48      125.60     29.75 o 
   3  11   4       99.16      122.98     29.30 o 
   4  11   4        0.67        6.07     22.73 o 
   5  11   4      189.58      204.10     35.47 o 
   6  11   4      180.38      177.49     33.77 o 
   7  11   4        0.15        8.58     25.67 o 
   8  11   4      137.81      109.67     32.40 o 
  -5  12   4      113.07      192.40     39.63 o 
  -4  12   4        0.89        0.76     25.12 o 
  -3  12   4       78.85       74.26     30.31 o 
  -2  12   4        2.84      -12.06     25.01 o 
  -1  12   4        1.99       -6.69     19.90 o 
   0  12   4        3.33      -15.08     19.83 o 
   1  12   4      253.10      334.14     43.81 o 
   2  12   4       45.89       39.76     28.58 o 
   3  12   4      317.31      300.69     43.16 o 
   4  12   4       54.57       44.32     28.50 o 
   5  12   4      167.75      193.71     37.59 o 
 -16   1   5       40.75       58.24     28.18 o 
 -15   1   5        2.30      -16.69     22.01 o 
 -14   1   5      116.07       97.51     27.08 o 
 -13   1   5      345.42      384.91     38.93 o 
 -12   1   5        2.75       -7.81     17.71 o 
 -11   1   5        6.32       10.38     12.88 o 
 -10   1   5      268.54      297.51     22.00 o 
  -9   1   5      227.03      231.85     19.87 o 
  -8   1   5       14.72        5.55      7.35 o 
  -7   1   5     1983.31     2040.05     39.62 o 
  -6   1   5     3077.09     3258.27    102.20 o 
  -5   1   5       38.19       27.29      6.33 o 
  -4   1   5       75.57       63.82      7.03 o 
  -3   1   5     3333.66     3844.32    147.65 o 
  -2   1   5      345.10      354.91     22.17 o 
  -1   1   5     7373.48     6890.60    231.43 o 
   0   1   5     4489.61     4015.25    244.51 o 
   1   1   5     3158.15     3333.70     92.94 o 
   2   1   5     1876.12     1679.12     52.45 o 
   3   1   5      399.62      396.02     27.76 o 
   4   1   5     3611.54     4111.90     77.42 o 
   5   1   5       59.17       57.34     13.38 o 
   6   1   5        1.46        0.06      9.83 o 
   7   1   5     1063.66     1085.97     75.68 o 
   8   1   5      399.24      346.92     27.47 o 
   9   1   5       62.45       77.09     19.53 o 
  10   1   5     3176.45     3098.97     89.27 o 
  11   1   5        1.49        1.82     18.64 o 
  12   1   5       26.41       22.52     20.76 o 
  13   1   5       47.91       35.64     22.85 o 
  14   1   5       25.08       -2.20     26.63 o 
  15   1   5       39.32       56.01     31.23 o 
  16   1   5      105.80       61.10     29.67 o 
 -16   2   5       92.15       84.03     29.92 o 
 -15   2   5       10.53        8.15     25.39 o 
 -14   2   5       18.29       12.01     23.79 o 
 -13   2   5      533.04      514.14     50.53 o 
 -12   2   5       73.12       79.47     17.96 o 
 -11   2   5       54.83       72.98     18.11 o 
 -10   2   5      236.97      222.12     21.11 o 
  -9   2   5      501.04      462.00     30.20 o 
  -8   2   5     1626.36     1555.05     83.66 o 
  -7   2   5     5457.98     5316.77    135.84 o 
  -6   2   5      629.67      577.03     22.65 o 
  -5   2   5    12808.02    13000.01    184.78 o 
  -4   2   5        8.98        8.20      5.36 o 
  -3   2   5    11322.19    11744.59    390.78 o 
  -2   2   5      800.56      801.20     20.85 o 
  -1   2   5     4966.33     4748.13    158.57 o 
   0   2   5     9887.00     9593.71    309.20 o 
   1   2   5     1667.94     1595.30     67.19 o 
   2   2   5     3969.03     3587.18     93.81 o 
   3   2   5      902.16     1016.86     46.99 o 
   4   2   5     5780.38     6150.29    107.26 o 
   5   2   5      156.37      141.81     11.63 o 
   6   2   5     4533.77     4714.76    113.61 o 
   7   2   5        7.49        6.89     12.38 o 
   8   2   5      165.75      206.90     35.39 o 
   9   2   5     1890.04     2078.45     91.20 o 
  10   2   5     1014.62     1000.99     64.81 o 
  11   2   5      536.35      502.70     39.24 o 
  12   2   5      198.32      171.61     29.36 o 
  13   2   5      104.59      119.64     27.88 o 
  14   2   5        1.55       -9.08     22.63 o 
  15   2   5        4.32       -6.61     29.67 o 
  16   2   5       60.74       74.70     32.63 o 
 -16   3   5       54.58       26.75     28.55 o 
 -15   3   5      572.22      588.06     48.67 o 
 -14   3   5      281.28      318.07     40.86 o 
 -13   3   5     1585.81     1613.49     51.04 o 
 -12   3   5      628.27      630.96     33.37 o 
 -11   3   5     2641.57     2594.24     91.77 o 
 -10   3   5     1200.40     1228.43     40.71 o 
  -9   3   5      452.45      479.59     35.63 o 
  -8   3   5     6333.15     6515.69    331.64 o 
  -7   3   5      393.16      433.42     16.16 o 
  -6   3   5     3879.87     3908.13     64.78 o 
  -5   3   5       41.64       60.03      8.15 o 
  -4   3   5     9182.05     9742.54    258.70 o 
  -3   3   5      279.18      385.09     25.20 o 
  -2   3   5      767.72      747.08     63.81 o 
  -1   3   5    11083.94    11389.50    352.91 o 
   0   3   5     4090.57     3581.17    330.43 o 
   1   3   5    19838.91    20076.84   1422.43 o 
   2   3   5     2980.27     3153.34    164.66 o 
   3   3   5    10970.45    10989.63    286.70 o 
   4   3   5      440.44      551.12     31.47 o 
   5   3   5     6806.84     6909.72    215.35 o 
   6   3   5      394.86      429.32     18.59 o 
   7   3   5     3521.15     3631.89     93.37 o 
   8   3   5      245.35      223.97     25.38 o 
   9   3   5     5418.55     5518.80     97.74 o 
  10   3   5      245.52      300.59     32.18 o 
  11   3   5     1896.88     1884.67     66.20 o 
  12   3   5     2009.69     2104.09     73.31 o 
  13   3   5      221.65      237.69     35.55 o 
  14   3   5      431.10      475.68     48.23 o 
  15   3   5       14.49       32.07     26.60 o 
 -15   4   5        4.50      -15.43     23.82 o 
 -14   4   5      590.78      582.34     49.54 o 
 -13   4   5      152.19      168.62     25.02 o 
 -12   4   5      320.37      324.67     37.92 o 
 -11   4   5      810.23      752.59     35.97 o 
 -10   4   5      125.17      128.04     18.94 o 
  -9   4   5     1826.11     1899.98     47.47 o 
  -8   4   5      275.30      298.62     22.20 o 
  -7   4   5     1340.95     1347.39     62.33 o 
  -6   4   5     1149.23     1143.86    103.35 o 
  -5   4   5     4220.96     4252.41    198.82 o 
  -4   4   5     1417.44     1417.04     38.65 o 
  -3   4   5     4430.25     4819.05    185.86 o 
  -2   4   5     6067.09     5876.19    213.56 o 
  -1   4   5     1189.21     1380.69     62.14 o 
   0   4   5     4487.39     4386.16    366.64 o 
   1   4   5      622.85      676.33     35.43 o 
   2   4   5      634.76      644.44     26.37 o 
   3   4   5        0.23       -1.44      5.42 o 
   4   4   5      234.95      244.87     14.14 o 
   5   4   5       19.41       23.06      7.74 o 
   6   4   5      427.65      439.83     17.60 o 
   7   4   5       23.25       22.35     13.97 o 
   8   4   5     2622.79     2666.27     65.93 o 
   9   4   5      810.97      900.57     43.93 o 
  10   4   5      472.64      491.54     36.93 o 
  11   4   5     1649.46     1529.31     81.14 o 
  12   4   5       15.92        3.04     20.52 o 
  13   4   5      846.67      880.30     42.47 o 
  14   4   5        5.59       15.45     24.98 o 
  15   4   5      768.15      864.42     59.57 o 
 -15   5   5      122.78       97.96     34.21 o 
 -14   5   5       19.44       -4.61     19.50 o 
 -13   5   5       29.24       29.13     18.53 o 
 -12   5   5      558.80      603.46     39.72 o 
 -11   5   5        6.91       -1.63     18.03 o 
 -10   5   5       22.82       29.47     14.54 o 
  -9   5   5     1325.79     1262.74     83.76 o 
  -8   5   5       54.27       40.40     11.64 o 
  -7   5   5     1971.59     1973.28    149.91 o 
  -6   5   5     2506.98     2575.15    126.11 o 
  -5   5   5       14.99       41.39     12.85 o 
  -4   5   5      210.20      248.42     29.30 o 
  -3   5   5      796.03      810.44     35.73 o 
  -2   5   5     4013.74     4343.10    185.19 o 
  -1   5   5      350.98      464.48     49.34 o 
   0   5   5      599.05      723.37     55.31 o 
   1   5   5     3462.78     2958.45    147.45 o 
   2   5   5      174.53      153.09     10.92 o 
   3   5   5     4798.58     4747.44    242.84 o 
   4   5   5     1559.15     1484.38     76.16 o 
   5   5   5     1836.64     1649.00     75.75 o 
   6   5   5     1378.52     1329.04     36.74 o 
   7   5   5      293.62      277.57     22.44 o 
   8   5   5      103.76       91.57     20.76 o 
   9   5   5      208.37      205.69     22.74 o 
  10   5   5      395.16      379.99     29.62 o 
  11   5   5       26.49       26.07     20.07 o 
  12   5   5       25.05        2.58     16.80 o 
  13   5   5       51.44       43.05     21.20 o 
  14   5   5        2.68      -19.32     19.32 o 
  15   5   5       93.45       56.58     32.17 o 
 -14   6   5      161.01      170.57     35.11 o 
 -13   6   5       22.60       18.36     16.33 o 
 -12   6   5      400.16      447.13     29.99 o 
 -11   6   5      715.08      730.81     39.35 o 
 -10   6   5        9.22        0.25     12.68 o 
  -9   6   5     1401.73     1435.16     45.73 o 
  -8   6   5      434.18      439.60     23.66 o 
  -7   6   5        2.20        6.33     10.50 o 
  -6   6   5       52.61       37.63     11.47 o 
  -5   6   5     2234.16     2179.68     73.23 o 
  -4   6   5      265.15      261.96     19.94 o 
  -3   6   5      178.56      137.95     22.28 o 
  -2   6   5      184.80      172.42     14.39 o 
  -1   6   5       49.62       43.40      9.68 o 
   0   6   5       40.18       89.90     11.46 o 
   1   6   5      914.96      858.21     88.32 o 
   2   6   5      181.84      212.86     23.16 o 
   3   6   5     2569.85     2515.32    158.43 o 
   4   6   5     1847.58     1779.97    110.59 o 
   5   6   5     2410.73     2483.74    121.30 o 
   6   6   5       85.23       70.82     14.74 o 
   7   6   5      333.34      322.75     40.49 o 
   8   6   5     1064.00     1009.66     38.10 o 
   9   6   5      293.55      304.97     27.12 o 
  10   6   5       90.03       96.71     20.02 o 
  11   6   5       11.16        6.25     16.99 o 
  12   6   5      174.15      156.74     21.80 o 
  13   6   5       89.45       76.13     20.19 o 
  14   6   5        8.44        0.34     18.31 o 
 -14   7   5       41.60       40.09     28.60 o 
 -13   7   5       18.79       17.27     20.75 o 
 -12   7   5        1.90       10.88     18.88 o 
 -11   7   5      489.03      504.02     34.89 o 
 -10   7   5      163.91      195.83     24.51 o 
  -9   7   5      729.80      700.00     36.58 o 
  -8   7   5       44.14       12.97     14.50 o 
  -7   7   5      633.77      671.27     57.49 o 
  -6   7   5       78.26       74.64     16.15 o 
  -5   7   5      347.28      382.72     24.59 o 
  -4   7   5      403.95      457.74     37.16 o 
  -3   7   5      325.45      326.85     19.86 o 
  -2   7   5      222.92      220.70     17.28 o 
  -1   7   5       10.75       12.21      9.11 o 
   0   7   5     1590.50     1585.47     34.87 o 
   1   7   5      910.44      902.04     70.59 o 
   2   7   5       24.23       15.51     12.44 o 
   3   7   5      233.99      237.94     20.74 o 
   4   7   5     1465.34     1312.73     78.58 o 
   5   7   5      771.33      703.12     36.32 o 
   6   7   5      114.16      110.97     17.41 o 
   7   7   5       96.69       98.58     18.48 o 
   8   7   5       53.53       49.55     16.84 o 
   9   7   5       18.65       22.65     16.18 o 
  10   7   5      180.27      188.76     25.42 o 
  11   7   5        0.02        5.02     14.83 o 
  12   7   5       18.61       23.79     17.43 o 
  13   7   5       84.06       56.90     20.07 o 
 -13   8   5       30.89       23.49     23.32 o 
 -12   8   5       24.52       28.62     20.89 o 
 -11   8   5      252.51      297.54     33.37 o 
 -10   8   5      112.89       76.81     20.69 o 
  -9   8   5      458.43      519.50     34.22 o 
  -8   8   5       41.10       31.43     17.13 o 
  -7   8   5      387.58      418.08     30.85 o 
  -6   8   5       43.37       17.09     14.71 o 
  -5   8   5       26.26       28.69     14.84 o 
  -4   8   5        6.20        9.73     12.90 o 
  -3   8   5     1070.32      994.09     74.14 o 
  -2   8   5      823.72      757.47     36.02 o 
  -1   8   5      541.18      513.19     31.38 o 
   0   8   5       36.44       63.67     13.44 o 
   1   8   5       75.81       71.51     15.50 o 
   2   8   5      791.73      804.53     32.96 o 
   3   8   5      970.25     1120.94     72.22 o 
   4   8   5       93.96      105.78     26.19 o 
   5   8   5     1175.36     1319.84     54.69 o 
   6   8   5     1885.58     1949.58    323.38 o 
   7   8   5      251.93      243.84     32.65 o 
   8   8   5     1251.53     1423.97    150.23 o 
   9   8   5       61.69       98.29     22.09 o 
  10   8   5       93.28      107.90     24.20 o 
  11   8   5      585.10      591.75     40.65 o 
  12   8   5       44.58       54.16     23.97 o 
 -11   9   5      129.72      100.70     25.94 o 
 -10   9   5       18.72       10.36     18.75 o 
  -9   9   5       19.70        0.60     18.41 o 
  -8   9   5       77.81       46.92     19.99 o 
  -7   9   5       87.45      120.14     22.45 o 
  -6   9   5        3.79       12.76     15.78 o 
  -5   9   5      612.42      615.87     34.06 o 
  -4   9   5      539.49      545.01     53.54 o 
  -3   9   5      202.81      229.18     24.30 o 
  -2   9   5     2206.55     2191.75     87.71 o 
  -1   9   5      709.79      712.98     29.47 o 
   0   9   5        5.93       15.96     14.69 o 
   1   9   5      732.42      717.61     33.36 o 
   2   9   5       71.58       61.27     17.29 o 
   3   9   5        2.36        6.33     13.96 o 
   4   9   5      223.09      208.60     30.10 o 
   5   9   5     1104.27     1082.61     53.06 o 
   6   9   5       37.66       61.56     23.40 o 
   7   9   5      134.35      142.43     29.77 o 
   8   9   5      346.58      440.69     36.36 o 
   9   9   5        1.17        5.18     17.98 o 
  10   9   5       25.86       14.86     20.94 o 
  11   9   5        2.20       -7.89     20.33 o 
 -10  10   5        7.75        8.82     25.64 o 
  -9  10   5      255.72      182.16     35.32 o 
  -8  10   5       77.83       76.88     22.77 o 
  -7  10   5      582.52      496.44     35.61 o 
  -6  10   5        1.67       15.44     18.00 o 
  -5  10   5      615.90      586.72     34.93 o 
  -4  10   5       64.13       22.88     17.11 o 
  -3  10   5      266.56      327.32     38.77 o 
  -2  10   5      372.50      401.00     23.68 o 
  -1  10   5      550.58      559.20     25.12 o 
   0  10   5      447.64      498.69     32.30 o 
   1  10   5       17.33        7.40     15.03 o 
   2  10   5      445.88      459.13     31.48 o 
   3  10   5       20.04       17.15     19.76 o 
   4  10   5      220.00      280.25     34.83 o 
   5  10   5       40.31       17.86     17.66 o 
   6  10   5      128.54       96.07     23.29 o 
   7  10   5      174.79      211.80     28.96 o 
   8  10   5       91.73       91.20     24.80 o 
   9  10   5        7.02      -10.73     20.66 o 
  -8  11   5      534.82      542.47     51.25 o 
  -7  11   5       44.07       40.38     26.67 o 
  -6  11   5      556.97      554.19     38.10 o 
  -5  11   5       39.52       44.26     20.95 o 
  -4  11   5      176.93      250.40     29.04 o 
  -3  11   5      134.32      133.27     29.37 o 
  -2  11   5      398.03      481.40     33.72 o 
  -1  11   5       73.42      104.59     23.24 o 
   0  11   5       96.38       90.06     22.90 o 
   1  11   5      107.10       90.73     21.72 o 
   2  11   5        2.57        1.14     21.82 o 
   3  11   5      799.23      764.63     69.78 o 
   4  11   5      227.85      283.35     39.77 o 
   5  11   5      383.87      469.02     47.82 o 
   6  11   5       14.82       34.57     27.19 o 
   7  11   5      670.56      602.40     53.24 o 
  -5  12   5       64.76      107.77     46.93 o 
  -4  12   5       26.64       40.85     42.96 o 
  -3  12   5      782.91      808.47     56.33 o 
  -2  12   5       43.72       -5.60     27.44 o 
  -1  12   5      472.45      426.42     37.74 o 
   0  12   5      241.73      254.67     31.53 o 
   1  12   5       85.88       94.88     31.77 o 
   2  12   5      640.20      618.12     50.00 o 
   3  12   5       23.67       29.05     26.10 o 
   4  12   5      300.33      346.82     43.91 o 
   5  12   5      104.93      128.57     33.76 o 
 -16   0   6       71.78       74.62     40.72 o 
 -15   0   6     1040.64     1000.86     81.70 o 
 -14   0   6      103.64       85.17     37.37 o 
 -13   0   6     2109.46     2065.54    102.93 o 
 -12   0   6      644.96      779.36     63.32 o 
 -11   0   6     2025.98     2042.70     92.25 o 
 -10   0   6     8840.19     9030.85    473.24 o 
  -9   0   6        3.85       44.08     14.88 o 
  -8   0   6    10963.22    11022.68    474.85 o 
  -7   0   6     7163.71     7115.24    319.03 o 
  -6   0   6      239.43      147.91     15.66 o 
  -5   0   6     7881.17     7973.03    279.98 o 
  -4   0   6       75.54      116.83     13.10 o 
  -3   0   6    14493.48    13605.59    728.58 o 
  -2   0   6     1534.01     1640.98     54.63 o 
  -1   0   6      167.08      149.13      8.25 o 
   0   0   6     8508.20     7694.73    231.57 o 
   1   0   6    10197.28    10066.30    400.11 o 
   2   0   6      624.23      553.74     23.84 o 
   3   0   6     5698.93     5703.72    176.12 o 
   4   0   6       12.76       22.20      9.47 o 
   5   0   6     8241.86     9201.24    384.77 o 
   6   0   6     1174.78     1352.86     58.23 o 
   7   0   6     2708.71     2500.60     83.56 o 
   8   0   6       89.45       70.52     24.96 o 
   9   0   6        3.45        3.60     20.86 o 
  10   0   6      412.63      335.86     46.93 o 
  11   0   6     4509.01     4405.48    137.57 o 
  12   0   6      224.73      294.76     48.92 o 
  13   0   6     1420.73     1334.98     87.78 o 
  14   0   6     4839.62     4526.53    163.15 o 
  15   0   6       14.93      -25.33     37.12 o 
  16   0   6      161.78       90.64     49.42 o 
 -16   1   6       62.06       64.78     31.83 o 
 -15   1   6       17.50       12.77     23.74 o 
 -14   1   6        1.56      -12.06     21.67 o 
 -13   1   6      443.35      462.59     40.11 o 
 -12   1   6      119.19      144.51     27.47 o 
 -11   1   6       22.49        8.38     13.42 o 
 -10   1   6      156.10      159.69     18.82 o 
  -9   1   6     2963.87     3050.11    106.81 o 
  -8   1   6     1025.85     1201.07     29.89 o 
  -7   1   6      122.29      137.94     13.05 o 
  -6   1   6      135.02      137.12     10.92 o 
  -5   1   6     5217.27     5571.33    128.91 o 
  -4   1   6        8.76        7.78      5.55 o 
  -3   1   6     9577.66     9527.81    212.49 o 
  -2   1   6     3604.63     3792.41    132.44 o 
  -1   1   6     5200.83     4868.26    172.62 o 
   0   1   6      165.41      124.34      7.74 o 
   1   1   6     1648.27     1607.20     35.44 o 
   2   1   6      859.67      771.24     44.18 o 
   3   1   6        4.12        4.59      5.09 o 
   4   1   6     7066.96     7127.84    190.72 o 
   5   1   6      173.20      264.35     15.71 o 
   6   1   6       30.75       33.96      9.21 o 
   7   1   6     2146.73     2068.41     53.67 o 
   8   1   6      841.30      964.86     41.30 o 
   9   1   6      411.12      420.55     31.43 o 
  10   1   6      415.14      377.52     34.90 o 
  11   1   6      591.01      662.63     47.12 o 
  12   1   6      127.53      126.87     27.61 o 
  13   1   6        4.59       12.36     20.83 o 
  14   1   6       32.47       25.95     24.44 o 
  15   1   6      127.04      103.13     33.32 o 
  16   1   6       31.63       28.42     27.64 o 
 -16   2   6        3.87       18.17     44.88 o 
 -15   2   6       80.28       89.68     28.75 o 
 -14   2   6      148.34      117.75     29.45 o 
 -13   2   6       61.21       78.66     25.41 o 
 -12   2   6       14.14       16.02     15.06 o 
 -11   2   6       33.34        5.65     14.31 o 
 -10   2   6       14.55        9.22     12.36 o 
  -9   2   6      631.06      686.84     29.09 o 
  -8   2   6      209.93      214.69     14.65 o 
  -7   2   6     1933.85     2079.54    115.48 o 
  -6   2   6      497.67      529.38     17.29 o 
  -5   2   6      178.02      268.25     35.84 o 
  -4   2   6      555.91      720.74     97.22 o 
  -3   2   6     2302.70     2450.08     56.15 o 
  -2   2   6       61.79       61.78      4.71 o 
  -1   2   6       22.39       43.23      6.78 o 
   0   2   6    10495.64    10854.05    482.78 o 
   1   2   6     1814.62     1915.23     54.75 o 
   2   2   6        9.33        5.70      4.51 o 
   3   2   6     4211.98     4446.48    133.01 o 
   4   2   6      670.44      768.42     46.59 o 
   5   2   6     1682.23     1961.02    111.85 o 
   6   2   6       69.28       78.32     12.02 o 
   7   2   6      655.24      692.15     24.26 o 
   8   2   6      299.57      365.21     29.44 o 
   9   2   6      928.14     1009.42     55.87 o 
  10   2   6      363.36      375.59     34.85 o 
  11   2   6      169.95      120.97     38.37 o 
  12   2   6        1.74        5.37     18.75 o 
  13   2   6       10.77       14.24     22.40 o 
  14   2   6      248.03      242.32     37.40 o 
  15   2   6       44.77       57.51     26.74 o 
 -16   3   6      569.48      640.96     55.18 o 
 -15   3   6       55.89       47.01     28.48 o 
 -14   3   6      382.72      377.23     42.62 o 
 -13   3   6       35.43       33.00     18.25 o 
 -12   3   6        9.38       -3.56     15.50 o 
 -11   3   6      951.98      988.65     38.84 o 
 -10   3   6      645.61      648.19     46.40 o 
  -9   3   6      576.91      574.26     56.65 o 
  -8   3   6      257.40      273.33     15.72 o 
  -7   3   6     8700.73     8865.73    272.22 o 
  -6   3   6      742.94      717.71     43.21 o 
  -5   3   6      405.14      505.66     17.08 o 
  -4   3   6    11618.51    11918.67    306.25 o 
  -3   3   6      880.46      867.87     25.27 o 
  -2   3   6      183.28      178.66     10.01 o 
  -1   3   6     1572.14     1797.95    122.48 o 
   0   3   6     1397.40     1330.50    112.61 o 
   1   3   6       15.92       35.60      5.65 o 
   2   3   6     1180.18     1147.51     56.19 o 
   3   3   6      225.31      225.25     20.02 o 
   4   3   6      387.41      394.79     16.24 o 
   5   3   6       99.49      156.84     13.51 o 
   6   3   6     2214.19     2327.63    110.22 o 
   7   3   6      682.79      741.00     33.25 o 
   8   3   6      631.79      619.91     35.45 o 
   9   3   6      394.26      378.64     32.18 o 
  10   3   6      365.03      420.23     36.31 o 
  11   3   6      592.51      646.47     66.67 o 
  12   3   6       16.58       25.53     48.67 o 
  13   3   6      953.42      964.60     55.22 o 
  14   3   6        0.23        6.26     22.30 o 
  15   3   6      215.88      228.98     38.45 o 
 -15   4   6       55.80       43.71     29.58 o 
 -14   4   6       37.98       65.39     28.28 o 
 -13   4   6       44.29       57.78     20.32 o 
 -12   4   6      280.61      242.12     26.69 o 
 -11   4   6     1214.40     1253.05     44.10 o 
 -10   4   6       52.34       30.33     14.68 o 
  -9   4   6      249.45      247.07     22.49 o 
  -8   4   6       79.46       90.95     15.79 o 
  -7   4   6     1063.09      971.53     55.52 o 
  -6   4   6      907.11      968.60     33.40 o 
  -5   4   6        6.12       19.04      7.77 o 
  -4   4   6      374.46      350.60     17.11 o 
  -3   4   6      214.71      220.88     10.95 o 
  -2   4   6      352.83      379.23     22.19 o 
  -1   4   6    11739.52    12009.87    697.17 o 
   0   4   6     7829.46     7842.35    604.99 o 
   1   4   6     3569.68     3897.57    210.58 o 
   2   4   6     5016.12     5481.90    400.51 o 
   3   4   6      595.47      679.78     58.59 o 
   4   4   6     1401.63     1251.08     50.50 o 
   5   4   6        0.06        1.04      8.23 o 
   6   4   6      423.93      463.30     18.54 o 
   7   4   6       53.19       47.86     14.65 o 
   8   4   6      261.92      280.27     28.49 o 
   9   4   6       84.83      101.01     21.91 o 
  10   4   6        8.03        0.88     17.06 o 
  11   4   6      765.67      788.52     46.56 o 
  12   4   6      239.96      194.81     32.40 o 
  13   4   6        8.26      -14.22     20.47 o 
  14   4   6      334.67      382.18     44.37 o 
  15   4   6      145.87      121.00     44.14 o 
 -15   5   6      384.55      417.93     48.76 o 
 -14   5   6        2.39       -4.62     19.40 o 
 -13   5   6      282.27      273.18     29.83 o 
 -12   5   6       31.56       24.58     18.04 o 
 -11   5   6      638.29      564.81     33.04 o 
 -10   5   6      173.50      178.96     22.40 o 
  -9   5   6     1172.81     1190.76     34.07 o 
  -8   5   6       11.43       -2.05     10.45 o 
  -7   5   6     2153.33     2137.35    126.22 o 
  -6   5   6      371.37      316.27     17.84 o 
  -5   5   6     2422.08     2387.19    111.79 o 
  -4   5   6     4870.25     4890.70    180.18 o 
  -3   5   6     2577.11     2735.85    129.09 o 
  -2   5   6     1069.63      947.56     69.21 o 
  -1   5   6        3.82        1.89      7.22 o 
   0   5   6     4734.84     4407.87    211.36 o 
   1   5   6     3013.29     3013.33    278.09 o 
   2   5   6     1244.17     1106.86     58.19 o 
   3   5   6      421.24      505.32     38.38 o 
   4   5   6     1692.52     1611.02     84.56 o 
   5   5   6       15.31        0.83      7.93 o 
   6   5   6     2039.35     1939.54     65.18 o 
   7   5   6      539.28      465.23     42.90 o 
   8   5   6      622.75      611.98     42.61 o 
   9   5   6     1499.12     1372.06     93.13 o 
  10   5   6      463.94      473.79     30.06 o 
  11   5   6       73.77       61.01     19.46 o 
  12   5   6       71.21       44.34     19.85 o 
  13   5   6      664.16      633.79     38.48 o 
  14   5   6       14.90      -10.50     24.80 o 
 -14   6   6       71.23       88.57     24.89 o 
 -13   6   6        1.06       -2.52     17.34 o 
 -12   6   6        1.49       -4.30     16.59 o 
 -11   6   6       82.30       82.63     20.50 o 
 -10   6   6      239.83      214.19     25.00 o 
  -9   6   6      111.53      158.69     21.92 o 
  -8   6   6     1372.56     1432.94     49.75 o 
  -7   6   6       94.58       77.02     15.54 o 
  -6   6   6       43.09       21.82     12.19 o 
  -5   6   6        5.92        4.95     10.92 o 
  -4   6   6     1811.93     1765.94    100.11 o 
  -3   6   6        3.49       -4.96      8.06 o 
  -2   6   6     1008.46     1009.90     27.13 o 
  -1   6   6     3052.02     2951.81    134.68 o 
   0   6   6     3170.54     3128.69    283.21 o 
   1   6   6     1413.74     1326.47     87.11 o 
   2   6   6       45.26       59.71     11.11 o 
   3   6   6     9497.78     8899.96    461.66 o 
   4   6   6      934.43      900.67     57.03 o 
   5   6   6     1126.34     1190.09     53.37 o 
   6   6   6     2918.05     2803.29    111.53 o 
   7   6   6      976.24      870.13     61.69 o 
   8   6   6      143.87      153.48     20.59 o 
   9   6   6       23.04       10.74     15.59 o 
  10   6   6      108.15       84.73     19.98 o 
  11   6   6       33.51       22.63     17.39 o 
  12   6   6       45.79       76.96     23.82 o 
  13   6   6       10.60        4.96     16.28 o 
  14   6   6       13.93        8.19     19.08 o 
 -13   7   6        8.52        2.30     20.09 o 
 -12   7   6      161.46      189.90     27.97 o 
 -11   7   6      924.17      810.54     40.67 o 
 -10   7   6      617.68      658.86     61.85 o 
  -9   7   6      974.36      911.86     39.75 o 
  -8   7   6      314.61      299.48     26.77 o 
  -7   7   6     2364.34     2182.27    100.35 o 
  -6   7   6       49.76       35.39     14.10 o 
  -5   7   6       48.62       56.40     14.51 o 
  -4   7   6      564.08      546.22     35.40 o 
  -3   7   6       55.11       59.62     12.22 o 
  -2   7   6      224.38      254.09     18.23 o 
  -1   7   6        7.06       -1.48      9.20 o 
   0   7   6      240.56      241.80     27.44 o 
   1   7   6        2.36        0.39     10.62 o 
   2   7   6       40.10       32.06     12.65 o 
   3   7   6      185.92      201.19     28.17 o 
   4   7   6      685.14      746.10     47.14 o 
   5   7   6       78.71       54.61     21.79 o 
   6   7   6      387.81      370.06     35.26 o 
   7   7   6      776.95      730.05     43.96 o 
   8   7   6       89.44       99.61     25.85 o 
   9   7   6       41.98       26.94     20.48 o 
  10   7   6      526.16      492.15     41.92 o 
  11   7   6       32.72       43.21     26.40 o 
  12   7   6      117.44      114.61     25.21 o 
  13   7   6      692.65      711.85     44.90 o 
 -12   8   6      331.42      289.68     42.65 o 
 -11   8   6      120.13      144.98     26.18 o 
 -10   8   6      132.20      100.02     23.02 o 
  -9   8   6       51.23       22.38     17.20 o 
  -8   8   6       36.48       17.96     15.83 o 
  -7   8   6       10.39       10.15     15.29 o 
  -6   8   6     1302.31     1203.16    124.21 o 
  -5   8   6      199.57      171.98     20.70 o 
  -4   8   6      206.08      201.52     21.39 o 
  -3   8   6      704.76      698.53     40.32 o 
  -2   8   6        8.84        6.93     11.12 o 
  -1   8   6      649.36      628.81     47.85 o 
   0   8   6      610.24      717.21     88.45 o 
   1   8   6     2006.45     1969.47    125.17 o 
   2   8   6      213.83      256.53     32.48 o 
   3   8   6     1335.55     1364.39     60.40 o 
   4   8   6      305.68      299.85     25.19 o 
   5   8   6     1402.72     1354.77     97.40 o 
   6   8   6      239.91      227.88     36.25 o 
   7   8   6       65.20       89.01     25.65 o 
   8   8   6      727.11      696.79     94.18 o 
   9   8   6      394.93      394.68     42.43 o 
  10   8   6       30.74       52.47     26.11 o 
  11   8   6       11.78       25.65     20.51 o 
  12   8   6      394.74      437.72     39.84 o 
 -11   9   6       12.41       18.96     27.46 o 
 -10   9   6        0.13      -19.16     23.57 o 
  -9   9   6       14.05        6.87     21.38 o 
  -8   9   6        4.21       -5.02     16.11 o 
  -7   9   6      269.81      254.63     27.26 o 
  -6   9   6        5.66      -11.37     14.76 o 
  -5   9   6     1453.29     1500.77     65.33 o 
  -4   9   6      113.35       72.00     18.93 o 
  -3   9   6      871.77      787.10     35.68 o 
  -2   9   6      724.65      716.00     30.11 o 
  -1   9   6     1498.25     1498.81     83.17 o 
   0   9   6     1316.03     1254.31    115.68 o 
   1   9   6        0.79       -8.42     16.54 o 
   2   9   6     2632.25     2662.21    184.30 o 
   3   9   6        5.36        9.61     15.14 o 
   4   9   6     1762.16     1955.77    149.55 o 
   5   9   6      281.94      345.02     76.42 o 
   6   9   6      370.41      420.29     53.39 o 
   7   9   6      998.82      984.46    131.36 o 
   8   9   6       56.75      105.25     29.50 o 
   9   9   6      381.49      424.11     37.75 o 
  10   9   6       80.85       82.01     29.25 o 
  11   9   6      690.03      756.11    102.16 o 
 -10  10   6       82.70       67.23     31.78 o 
  -9  10   6       93.46      114.83     31.38 o 
  -8  10   6      193.90      176.41     36.01 o 
  -7  10   6       82.02       64.16     27.00 o 
  -6  10   6      239.91      279.69     46.19 o 
  -5  10   6       67.54       81.80     21.07 o 
  -4  10   6        0.55       -2.41     15.99 o 
  -3  10   6      156.06      172.04     23.59 o 
  -2  10   6        7.13        2.20     13.35 o 
  -1  10   6       39.37       30.27     17.00 o 
   0  10   6      285.85      301.99     28.27 o 
   1  10   6       62.45       64.54     18.87 o 
   2  10   6      266.87      299.24     28.33 o 
   3  10   6      287.17      323.68     70.83 o 
   4  10   6       91.44       52.75     31.66 o 
   5  10   6        5.73       -4.64     21.01 o 
   6  10   6      437.20      490.60     46.33 o 
   7  10   6      350.55      339.55     36.41 o 
   8  10   6       16.55       -9.87     19.12 o 
   9  10   6      148.13      170.90     29.18 o 
  -8  11   6       74.97       90.78     32.48 o 
  -7  11   6        0.15       -4.84     25.66 o 
  -6  11   6       51.28       81.95     30.42 o 
  -5  11   6       41.90       12.52     25.09 o 
  -4  11   6       40.89       47.02     26.72 o 
  -3  11   6        1.63      -13.04     17.40 o 
  -2  11   6      181.57      146.24     19.49 o 
  -1  11   6       71.61       72.40     19.79 o 
   0  11   6        1.28        4.45     15.40 o 
   1  11   6      199.32      181.11     22.67 o 
   2  11   6       46.43       39.92     21.07 o 
   3  11   6      150.07      193.22     27.36 o 
   4  11   6        0.21      -17.67     17.91 o 
   5  11   6        0.01      -18.35     18.35 o 
   6  11   6       95.20       94.14     24.63 o 
   7  11   6       34.60       25.42     27.77 o 
  -4  12   6        2.60      -14.15     34.39 o 
  -3  12   6       44.17       37.37     40.35 o 
  -2  12   6       14.78        2.61     36.50 o 
  -1  12   6        1.00      -13.58     20.20 o 
   0  12   6       19.43        3.57     20.71 o 
   1  12   6        1.30       32.35     28.03 o 
   2  12   6       20.44       35.75     27.43 o 
   3  12   6       59.55       81.85     32.35 o 
   4  12   6        5.48       -6.75     27.32 o 
 -16   1   7       64.30       63.93     29.65 o 
 -15   1   7      242.42      256.81     37.25 o 
 -14   1   7        9.91       -1.02     20.48 o 
 -13   1   7      614.99      652.24     45.56 o 
 -12   1   7      321.83      327.00     35.70 o 
 -11   1   7     2600.88     2600.99     55.84 o 
 -10   1   7        2.42       -4.96     11.31 o 
  -9   1   7       31.37       35.46     10.68 o 
  -8   1   7     2464.98     2477.83    101.45 o 
  -7   1   7     2198.03     2185.58     34.94 o 
  -6   1   7      626.69      652.85     19.58 o 
  -5   1   7      895.43     1072.12     25.55 o 
  -4   1   7     5173.55     4901.98    130.91 o 
  -3   1   7      636.90      571.73     30.82 o 
  -2   1   7        1.07       13.83      5.38 o 
  -1   1   7     2879.35     2559.22     97.78 o 
   0   1   7      127.95      130.97      5.85 o 
   1   1   7      501.37      512.68     12.63 o 
   2   1   7     1426.17     1517.53     30.84 o 
   3   1   7       86.34       78.31      9.91 o 
   4   1   7      167.84      190.71     12.22 o 
   5   1   7      835.43     1016.87     56.10 o 
   6   1   7     2803.83     2986.33     63.98 o 
   7   1   7       58.15       34.92     15.22 o 
   8   1   7      143.79      129.72     21.58 o 
   9   1   7      427.42      485.87     34.59 o 
  10   1   7      753.93      749.71     68.10 o 
  11   1   7        0.32       -9.33     16.67 o 
  12   1   7      507.19      524.45     41.79 o 
  13   1   7      233.38      273.77     37.76 o 
  14   1   7       45.29        6.81     38.30 o 
  15   1   7        1.00        2.75     24.74 o 
 -16   2   7       60.20       79.87     32.44 o 
 -15   2   7      938.67      896.30    105.41 o 
 -14   2   7       94.31       69.72     27.55 o 
 -13   2   7      993.63      999.66     53.86 o 
 -12   2   7      144.13      159.49     22.36 o 
 -11   2   7     1170.44     1196.58     40.75 o 
 -10   2   7      855.32      842.09     37.25 o 
  -9   2   7      207.35      217.08     15.70 o 
  -8   2   7      326.17      272.06     19.54 o 
  -7   2   7       30.28       17.28      8.09 o 
  -6   2   7     2025.99     2159.51     88.26 o 
  -5   2   7     7789.05     8215.97    259.84 o 
  -4   2   7      674.77      624.29     17.86 o 
  -3   2   7     1057.83     1141.27     48.23 o 
  -2   2   7     3145.53     2810.89     83.93 o 
  -1   2   7       47.32       91.27      6.91 o 
   0   2   7     1080.81     1085.73     56.23 o 
   1   2   7        3.07        7.77      4.70 o 
   2   2   7     7434.57     7205.45    171.89 o 
   3   2   7     1232.99     1301.58     45.95 o 
   4   2   7      721.12      642.41     21.29 o 
   5   2   7     6384.10     6252.00    184.72 o 
   6   2   7     4549.22     4884.91     85.76 o 
   7   2   7     1780.03     1814.91     44.82 o 
   8   2   7      850.69      868.15     51.71 o 
   9   2   7     5487.91     5283.39    115.97 o 
  10   2   7       39.15       49.37     19.62 o 
  11   2   7     1697.43     1653.28    121.12 o 
  12   2   7       74.94       88.34     27.32 o 
  13   2   7      195.13      167.91     31.17 o 
  14   2   7     1275.51     1104.33     69.59 o 
  15   2   7        1.27      -13.16     23.94 o 
 -16   3   7       23.05       -6.27     27.72 o 
 -15   3   7      316.29      298.34     41.28 o 
 -14   3   7      296.12      328.41     40.65 o 
 -13   3   7      560.37      551.00     33.90 o 
 -12   3   7     1004.62     1029.13     41.11 o 
 -11   3   7      817.52      773.23     35.03 o 
 -10   3   7      765.49      818.36     34.50 o 
  -9   3   7       36.44       10.28     12.18 o 
  -8   3   7     2148.24     2187.95     36.37 o 
  -7   3   7     2664.26     2732.33     70.20 o 
  -6   3   7     2310.22     2416.90    117.08 o 
  -5   3   7     4129.71     4187.93     85.56 o 
  -4   3   7      499.98      534.56     14.25 o 
  -3   3   7     2866.14     2559.73     79.57 o 
  -2   3   7     2515.84     2723.46    108.56 o 
  -1   3   7     5197.28     4729.92    337.39 o 
   0   3   7       20.01       33.89      7.84 o 
   1   3   7    11511.85    11857.88    615.61 o 
   2   3   7     2315.66     2155.08     90.27 o 
   3   3   7     4373.93     4475.32    205.14 o 
   4   3   7     2019.09     1747.95     81.59 o 
   5   3   7      971.56     1029.39     37.26 o 
   6   3   7      425.54      406.34     21.81 o 
   7   3   7      188.89      236.47     18.12 o 
   8   3   7      800.59      876.80     78.84 o 
   9   3   7      446.05      513.69     42.77 o 
  10   3   7      558.12      602.33     39.09 o 
  11   3   7      154.78      119.38     25.69 o 
  12   3   7      610.66      616.73     43.68 o 
  13   3   7        0.89        1.67     22.92 o 
  14   3   7      559.73      522.58     52.71 o 
  15   3   7      368.15      430.48     94.42 o 
 -15   4   7       18.86        1.95     26.27 o 
 -14   4   7      393.50      391.52     42.35 o 
 -13   4   7      529.81      503.77     34.12 o 
 -12   4   7     2088.91     2280.84    188.00 o 
 -11   4   7      744.70      699.82     34.86 o 
 -10   4   7      834.98      834.32     43.97 o 
  -9   4   7     6709.41     6680.88    157.23 o 
  -8   4   7      698.38      726.27     44.32 o 
  -7   4   7     7343.13     7313.84    359.19 o 
  -6   4   7      501.48      480.42     28.14 o 
  -5   4   7     4140.27     3927.37    114.01 o 
  -4   4   7      243.33      227.46     28.82 o 
  -3   4   7     5860.67     5636.23    138.87 o 
  -2   4   7     1118.40     1088.77     30.41 o 
  -1   4   7     1016.92     1065.17     50.60 o 
   0   4   7    19541.14    19086.40   1504.20 o 
   1   4   7      446.60      506.34     69.65 o 
   2   4   7      177.27      158.76     15.77 o 
   3   4   7     1510.51     1485.59     41.76 o 
   4   4   7      237.63      271.72     14.77 o 
   5   4   7     1295.09     1257.16     42.00 o 
   6   4   7      168.47      178.40     17.13 o 
   7   4   7       35.81       23.61     12.71 o 
   8   4   7     3467.51     3446.56     76.50 o 
   9   4   7      177.15      146.98     24.98 o 
  10   4   7      881.40      941.76     48.66 o 
  11   4   7      636.50      591.26     42.69 o 
  12   4   7       34.60       56.77     25.02 o 
  13   4   7      554.73      535.43     57.30 o 
  14   4   7       18.12       50.93     27.53 o 
  15   4   7      702.85      846.13     71.58 o 
 -15   5   7      123.83      124.78     50.91 o 
 -14   5   7      346.33      406.60     36.08 o 
 -13   5   7        3.71       16.18     18.92 o 
 -12   5   7      104.25       79.21     20.45 o 
 -11   5   7      240.23      236.88     25.97 o 
 -10   5   7      492.06      516.39     29.90 o 
  -9   5   7      282.99      294.31     21.02 o 
  -8   5   7      104.86      114.15     16.65 o 
  -7   5   7       42.06       51.22     11.69 o 
  -6   5   7      570.68      549.82     45.38 o 
  -5   5   7     1591.41     1655.33     78.42 o 
  -4   5   7      729.85      769.05     53.09 o 
  -3   5   7      880.60      871.30     54.00 o 
  -2   5   7      561.57      521.76     37.97 o 
  -1   5   7     1417.55     1403.66     73.37 o 
   0   5   7     4585.04     4472.06    393.65 o 
   1   5   7     3112.96     2876.51    187.31 o 
   2   5   7     1870.94     1659.94    123.14 o 
   3   5   7     7801.07     7437.78    367.07 o 
   4   5   7      245.47      269.48     17.87 o 
   5   5   7     1557.51     1493.30     45.79 o 
   6   5   7     4539.98     4415.75     78.01 o 
   7   5   7     4323.75     3956.39    161.19 o 
   8   5   7      726.44      733.91     78.08 o 
   9   5   7        1.76       -9.78     14.16 o 
  10   5   7      780.56      793.37     38.05 o 
  11   5   7        4.45      -13.13     15.45 o 
  12   5   7      125.92      107.38     23.33 o 
  13   5   7      463.00      450.83     37.56 o 
  14   5   7       25.98        2.32     21.82 o 
 -14   6   7       31.70      -23.13     24.39 o 
 -13   6   7        9.42       10.89     22.83 o 
 -12   6   7       12.54      -15.20     17.56 o 
 -11   6   7       10.43       -4.46     15.60 o 
 -10   6   7       71.08       58.39     18.08 o 
  -9   6   7      653.12      643.10     65.51 o 
  -8   6   7      414.67      406.87     28.10 o 
  -7   6   7        3.99       -1.67     12.37 o 
  -6   6   7     1655.50     1713.15     79.45 o 
  -5   6   7      480.83      520.49     45.45 o 
  -4   6   7      531.37      503.96     24.49 o 
  -3   6   7        0.30       -8.60      8.60 o 
  -2   6   7     1194.76     1165.89     53.05 o 
  -1   6   7     1536.17     1576.47     90.23 o 
   0   6   7      695.92      721.41     64.48 o 
   1   6   7      188.36      155.90     17.51 o 
   2   6   7      782.12      753.43     37.46 o 
   3   6   7      733.27      737.54     57.42 o 
   4   6   7       82.46      103.05     13.17 o 
   5   6   7       50.10       57.73     11.63 o 
   6   6   7       47.48       37.84     22.17 o 
   7   6   7     2022.31     1970.27     92.00 o 
   8   6   7       19.35        5.64     13.79 o 
   9   6   7       17.78       10.50     15.05 o 
  10   6   7       19.78       15.09     15.86 o 
  11   6   7       21.16        9.59     17.18 o 
  12   6   7       15.23        1.61     18.30 o 
  13   6   7      393.95      404.46     31.24 o 
 -13   7   7        0.55       -5.53     29.98 o 
 -12   7   7        6.17      -11.88     22.15 o 
 -11   7   7      234.74      318.07     83.50 o 
 -10   7   7       11.56       -4.47     15.03 o 
  -9   7   7      225.36      269.70     26.68 o 
  -8   7   7       69.21      115.76     20.84 o 
  -7   7   7      635.30      576.65     49.50 o 
  -6   7   7       28.87       23.39     14.33 o 
  -5   7   7       19.61       44.03     13.92 o 
  -4   7   7       12.20        3.50     11.83 o 
  -3   7   7      129.15      115.42     14.95 o 
  -2   7   7        0.23       -5.10      9.50 o 
  -1   7   7      809.79      844.57     63.46 o 
   0   7   7     3233.94     3072.36    400.54 o 
   1   7   7       28.34       22.00     12.46 o 
   2   7   7       76.91       78.57     16.06 o 
   3   7   7      441.33      446.16     25.85 o 
   4   7   7     1380.50     1398.39    146.32 o 
   5   7   7       40.07       23.59     18.40 o 
   6   7   7       20.88       23.78     18.84 o 
   7   7   7       18.20       20.59     18.42 o 
   8   7   7        0.19      -14.32     18.00 o 
   9   7   7       85.27       72.48     24.76 o 
  10   7   7      315.63      372.06     41.79 o 
  11   7   7        0.90       -6.45     21.72 o 
  12   7   7        0.07        4.61     26.42 o 
  13   7   7      343.34      321.13     36.95 o 
 -12   8   7       11.93      -24.41     24.80 o 
 -11   8   7        5.00      -11.32     22.41 o 
 -10   8   7        7.68       -6.98     22.20 o 
  -9   8   7      413.20      478.12     44.90 o 
  -8   8   7       24.40       10.71     15.98 o 
  -7   8   7      982.00      866.85     38.17 o 
  -6   8   7        1.74       -1.32     13.48 o 
  -5   8   7       75.29       77.45     20.26 o 
  -4   8   7     2601.87     2512.85    247.80 o 
  -3   8   7        0.47        8.71     11.46 o 
  -2   8   7     1319.48     1279.01     45.21 o 
  -1   8   7      612.85      696.54     64.41 o 
   0   8   7     1406.89     1345.95     70.40 o 
   1   8   7      860.53      788.80    112.26 o 
   2   8   7      471.52      500.01     59.50 o 
   3   8   7     2430.96     2398.68    198.89 o 
   4   8   7      563.58      521.73     76.00 o 
   5   8   7       18.00       10.34     19.22 o 
   6   8   7       36.50       57.52     21.97 o 
   7   8   7       32.44       36.39     22.16 o 
   8   8   7       99.79       74.60     27.75 o 
   9   8   7       60.28       45.28     26.50 o 
  10   8   7        1.27       -5.15     23.07 o 
  11   8   7       74.28       70.95     30.40 o 
  12   8   7        0.07        6.17     22.88 o 
 -11   9   7       35.19       33.21     34.21 o 
 -10   9   7      272.75      301.80     40.95 o 
  -9   9   7        8.84        4.41     21.58 o 
  -8   9   7        7.30        5.66     21.49 o 
  -7   9   7        0.94       -5.30     24.65 o 
  -6   9   7      136.61      142.89     28.61 o 
  -5   9   7      176.57      159.78     22.09 o 
  -4   9   7       21.77       27.24     16.13 o 
  -3   9   7      191.67      182.09     23.07 o 
  -2   9   7     1384.96     1456.78     87.87 o 
  -1   9   7      230.37      203.82     35.34 o 
   0   9   7       36.60       22.55     16.34 o 
   1   9   7     1564.84     1465.18     99.08 o 
   2   9   7       97.12       88.86     20.06 o 
   3   9   7      781.97      780.17     54.50 o 
   4   9   7       10.76        5.72     20.25 o 
   5   9   7      902.00      763.50     69.78 o 
   6   9   7       90.37       49.06     25.64 o 
   7   9   7      347.81      435.53     41.87 o 
   8   9   7      220.21      161.28     34.21 o 
   9   9   7        2.73       -4.46     46.56 o 
  10   9   7      394.42      391.41     37.23 o 
  -9  10   7      204.59      232.15     46.19 o 
  -8  10   7       10.12       -0.87     24.94 o 
  -7  10   7      258.89      230.24     52.27 o 
  -6  10   7        4.74        0.78     24.02 o 
  -5  10   7      972.22     1106.76     96.10 o 
  -4  10   7      295.54      320.84     38.28 o 
  -3  10   7      638.62      650.91    131.05 o 
  -2  10   7      283.86      282.33     24.82 o 
  -1  10   7      328.73      361.98     49.44 o 
   0  10   7       12.17       14.54     16.12 o 
   1  10   7       79.71       56.44     18.69 o 
   2  10   7      855.17      879.93     80.65 o 
   3  10   7       22.01       26.07     22.98 o 
   4  10   7      796.29      643.10     47.20 o 
   5  10   7       38.42       33.10     24.12 o 
   6  10   7      377.92      422.15     43.90 o 
   7  10   7       66.72       78.63     29.67 o 
   8  10   7      212.99      230.18     39.66 o 
   9  10   7      330.19      361.53     37.59 o 
  -7  11   7       89.08       94.55     30.62 o 
  -6  11   7      288.41      265.40     38.94 o 
  -5  11   7      922.76      920.28    155.51 o 
  -4  11   7      281.52      296.27     39.83 o 
  -3  11   7      645.05      644.83    137.57 o 
  -2  11   7        7.61        7.87     19.65 o 
  -1  11   7      946.76     1008.00     60.59 o 
   0  11   7        1.32        0.05     17.45 o 
   1  11   7      549.09      654.45     59.06 o 
   2  11   7      281.56      331.32     40.68 o 
   3  11   7      170.80      153.87     33.51 o 
   4  11   7      134.39      112.33     31.68 o 
   5  11   7       64.13       57.55     28.60 o 
   6  11   7       11.54       14.16     21.33 o 
   7  11   7       50.38       67.80     26.08 o 
  -4  12   7       42.93      114.23     49.91 o 
  -3  12   7      118.08      130.00     52.40 o 
  -2  12   7        1.05      -36.13     36.13 o 
  -1  12   7      751.35      820.51     45.64 o 
   0  12   7       87.34       90.89     26.11 o 
   1  12   7       13.51       28.75     28.07 o 
   2  12   7      606.19      609.57     51.53 o 
   3  12   7        2.38       -0.31     25.74 o 
 -16   0   8       64.85       83.81     45.69 o 
 -15   0   8       52.99       18.50     35.88 o 
 -14   0   8       38.05      104.05     38.74 o 
 -13   0   8       74.32       73.88     35.14 o 
 -12   0   8       66.65       65.06     31.04 o 
 -11   0   8       29.29       45.07     29.05 o 
 -10   0   8      451.72      487.66     48.55 o 
  -9   0   8      201.78      197.27     23.18 o 
  -8   0   8      958.64     1070.84     38.52 o 
  -7   0   8      337.29      358.55     24.03 o 
  -6   0   8      191.49      159.67     33.52 o 
  -5   0   8    12195.38    12671.62    110.98 o 
  -4   0   8      540.43      532.39     44.14 o 
  -3   0   8     1266.82      957.88     46.31 o 
  -2   0   8     5006.49     4270.81    211.32 o 
  -1   0   8      580.01      698.10     24.92 o 
   0   0   8       42.94       77.13      8.58 o 
   1   0   8      592.39      659.05     36.90 o 
   2   0   8      855.81      976.68     52.58 o 
   3   0   8     2202.26     2032.21    113.73 o 
   4   0   8     4923.80     4919.55    235.84 o 
   5   0   8      187.64      247.65     21.09 o 
   6   0   8     2469.64     2271.85     52.64 o 
   7   0   8      227.15      259.74     37.62 o 
   8   0   8      694.98      755.77     56.12 o 
   9   0   8      145.98      176.06     35.51 o 
  10   0   8        4.11      -22.97     24.71 o 
  11   0   8      108.14      190.96     42.59 o 
  12   0   8      100.91      121.43     37.87 o 
  13   0   8       58.19       22.72     33.28 o 
  14   0   8      353.66      383.16     61.96 o 
  15   0   8       45.45       13.29     40.72 o 
 -16   1   8      154.60      149.98     35.58 o 
 -15   1   8       65.17       83.42     29.61 o 
 -14   1   8        5.55        3.45     22.72 o 
 -13   1   8      654.12      640.67     45.11 o 
 -12   1   8      114.50      105.00     26.03 o 
 -11   1   8     1736.03     1767.45     78.58 o 
 -10   1   8       85.11       94.57     13.60 o 
  -9   1   8      855.74      858.20     27.65 o 
  -8   1   8      134.64      115.36     12.82 o 
  -7   1   8     1416.63     1318.18     35.43 o 
  -6   1   8       15.58       15.70      7.79 o 
  -5   1   8      425.69      412.10     16.72 o 
  -4   1   8     3631.66     3688.97     62.55 o 
  -3   1   8     3987.11     4208.93    132.99 o 
  -2   1   8       31.22       17.90      6.11 o 
  -1   1   8       65.81       97.43     21.52 o 
   0   1   8      888.59      698.38     17.58 o 
   1   1   8      435.12      533.96     20.01 o 
   2   1   8     1227.93     1040.69     37.60 o 
   3   1   8        9.07        8.45      6.43 o 
   4   1   8     6077.86     6243.01    129.50 o 
   5   1   8      260.26      237.76     14.73 o 
   6   1   8     2941.07     3084.19     58.02 o 
   7   1   8     2913.88     2877.40     50.09 o 
   8   1   8      355.07      327.71     28.04 o 
   9   1   8     1783.88     1801.43    104.48 o 
  10   1   8        2.49       -2.86     17.27 o 
  11   1   8     2486.73     2284.47     98.58 o 
  12   1   8        1.84        0.76     19.61 o 
  13   1   8      756.53      723.58     80.08 o 
  14   1   8        2.27      -18.59     23.72 o 
  15   1   8       31.52       27.88     27.32 o 
 -16   2   8      136.95      166.83     38.41 o 
 -15   2   8       11.10       19.00     24.01 o 
 -14   2   8      209.27      232.87     36.66 o 
 -13   2   8      283.65      306.08     50.53 o 
 -12   2   8       84.76      109.19     20.02 o 
 -11   2   8       46.32       27.32     16.24 o 
 -10   2   8     2046.66     1954.96     48.82 o 
  -9   2   8      122.47      133.32     13.96 o 
  -8   2   8      732.29      694.79     36.13 o 
  -7   2   8       82.98       59.49     12.46 o 
  -6   2   8      727.37      764.19     25.39 o 
  -5   2   8     1426.61     1416.21     37.54 o 
  -4   2   8     4117.35     4399.72    146.40 o 
  -3   2   8     3069.02     2998.11     67.34 o 
  -2   2   8     3802.91     3710.55    179.93 o 
  -1   2   8     5003.98     4646.90    174.99 o 
   0   2   8     5362.81     5216.55    210.21 o 
   1   2   8     3838.63     3447.23    152.58 o 
   2   2   8      372.18      383.29     13.45 o 
   3   2   8     9924.28    10273.64    356.87 o 
   4   2   8        1.04       11.44      8.51 o 
   5   2   8     4667.95     4781.52    285.52 o 
   6   2   8       27.42       48.13     11.47 o 
   7   2   8     1369.24     1464.03     62.23 o 
   8   2   8     1173.29     1248.81     35.97 o 
   9   2   8      205.00      262.57     30.03 o 
  10   2   8     1492.99     1624.35     60.55 o 
  11   2   8       32.86       34.95     21.62 o 
  12   2   8      318.80      331.88     59.22 o 
  13   2   8       20.12       16.58     22.23 o 
  14   2   8       11.48      -17.72     25.27 o 
  15   2   8        4.64        2.25     26.03 o 
 -15   3   8        0.72       16.16     25.65 o 
 -14   3   8       17.01       16.77     23.51 o 
 -13   3   8       15.78        8.69     17.05 o 
 -12   3   8       16.57        4.18     15.09 o 
 -11   3   8      196.16      151.00     21.52 o 
 -10   3   8      101.86       76.94     21.82 o 
  -9   3   8      681.35      638.51     46.22 o 
  -8   3   8     1875.23     1893.68     35.62 o 
  -7   3   8      497.10      514.47     20.26 o 
  -6   3   8        5.54        8.21      7.49 o 
  -5   3   8     2151.71     2299.52     82.45 o 
  -4   3   8        0.47       -4.90      4.90 o 
  -3   3   8     1773.77     1906.57     73.16 o 
  -2   3   8     3137.97     3241.54    164.36 o 
  -1   3   8      445.44      590.94     51.22 o 
   0   3   8     1727.32     1750.05     64.74 o 
   1   3   8      248.83      205.76     11.17 o 
   2   3   8      509.38      610.32     42.46 o 
   3   3   8     1498.72     1689.12    105.11 o 
   4   3   8      369.32      339.00     27.46 o 
   5   3   8      179.51      176.19     15.23 o 
   6   3   8     1597.32     1610.69     37.85 o 
   7   3   8      105.08      116.82     15.04 o 
   8   3   8      137.83      159.77     24.20 o 
   9   3   8      171.82      150.29     49.11 o 
  10   3   8       32.00        6.75     18.73 o 
  11   3   8        2.56       25.18     19.83 o 
  12   3   8      128.79      175.71     31.44 o 
  13   3   8      308.33      333.00     41.02 o 
  14   3   8       11.58       33.86     25.84 o 
  15   3   8       66.56      130.29     34.09 o 
 -15   4   8       26.21       12.98     26.98 o 
 -14   4   8       16.04       21.39     26.23 o 
 -13   4   8       44.98       43.36     19.55 o 
 -12   4   8        0.18      -15.46     15.46 o 
 -11   4   8      317.61      335.09     28.52 o 
 -10   4   8      162.14      155.64     20.95 o 
  -9   4   8     1620.19     1554.54     44.60 o 
  -8   4   8       82.44       90.37     17.00 o 
  -7   4   8      953.12      933.87     52.15 o 
  -6   4   8     1240.37     1303.06     28.94 o 
  -5   4   8      352.26      372.90     20.71 o 
  -4   4   8      211.08      246.40     15.78 o 
  -3   4   8     1588.25     1574.34     60.47 o 
  -2   4   8     1590.14     1698.55     57.72 o 
  -1   4   8      233.69      285.90     20.09 o 
   0   4   8        3.05       16.76     12.64 o 
   1   4   8     1756.89     1658.02    153.59 o 
   2   4   8        0.30        0.85      6.14 o 
   3   4   8     1537.08     1425.73     41.11 o 
   4   4   8        0.02       -1.68      6.96 o 
   5   4   8      130.47      121.99     12.66 o 
   6   4   8      702.06      660.52     22.84 o 
   7   4   8      809.24      781.28     31.89 o 
   8   4   8      245.91      255.08     32.97 o 
   9   4   8      158.01      153.98     26.83 o 
  10   4   8      173.22      145.39     27.75 o 
  11   4   8      286.49      322.67     36.52 o 
  12   4   8       22.79       23.09     22.54 o 
  13   4   8       53.08       35.59     25.38 o 
  14   4   8      120.46      138.54     34.16 o 
 -14   5   8      179.08      201.94     36.28 o 
 -13   5   8       41.69        8.55     23.37 o 
 -12   5   8       52.77       15.95     21.44 o 
 -11   5   8      208.86      182.85     30.80 o 
 -10   5   8      336.56      317.63     27.17 o 
  -9   5   8       26.58       14.61     14.34 o 
  -8   5   8       96.36      163.72     19.92 o 
  -7   5   8     1085.52     1093.01     41.23 o 
  -6   5   8       12.86        7.20     10.65 o 
  -5   5   8       25.61       27.87     11.29 o 
  -4   5   8        1.76        7.59      8.89 o 
  -3   5   8      582.24      607.19     20.67 o 
  -2   5   8      261.34      275.60     15.43 o 
  -1   5   8      480.67      464.95     23.29 o 
   0   5   8      582.37      612.50     28.32 o 
   1   5   8      480.64      508.21     47.82 o 
   2   5   8      207.25      227.46     18.55 o 
   3   5   8      125.08       95.21     10.79 o 
   4   5   8       48.48       50.32     10.05 o 
   5   5   8      230.86      224.40     16.23 o 
   6   5   8     1811.05     1608.29     47.02 o 
   7   5   8       91.92      107.78     18.01 o 
   8   5   8       64.25       50.81     15.89 o 
   9   5   8      975.01      931.78     51.06 o 
  10   5   8        0.89      -14.87     14.87 o 
  11   5   8        1.56       -5.08     16.35 o 
  12   5   8       43.06       45.02     19.82 o 
  13   5   8        5.06       -5.97     18.94 o 
  14   5   8       42.69       47.97     24.73 o 
 -14   6   8       42.32       22.76     28.44 o 
 -13   6   8       47.60       56.55     38.61 o 
 -12   6   8      195.88      196.12     39.42 o 
 -11   6   8       54.56       41.91     22.82 o 
 -10   6   8      157.86      153.08     28.80 o 
  -9   6   8      306.11      303.43     26.16 o 
  -8   6   8      969.92      931.84    108.14 o 
  -7   6   8      731.24      611.17     46.40 o 
  -6   6   8       74.53       78.86     15.05 o 
  -5   6   8      422.71      470.60     24.85 o 
  -4   6   8      367.96      394.79     27.12 o 
  -3   6   8      407.37      398.24     19.17 o 
  -2   6   8     1040.45     1053.83     56.59 o 
  -1   6   8     1397.06     1265.04     62.93 o 
   0   6   8     1691.02     1739.45    149.85 o 
   1   6   8     3474.31     3388.35    267.89 o 
   2   6   8      703.96      727.33     89.99 o 
   3   6   8      173.73      200.95     27.67 o 
   4   6   8      178.23      166.54     18.89 o 
   5   6   8     2575.36     2729.91    237.95 o 
   6   6   8      656.11      668.35     41.31 o 
   7   6   8      861.04      832.25     97.09 o 
   8   6   8     1552.63     1422.78     51.25 o 
   9   6   8      224.12      198.41     24.02 o 
  10   6   8      122.51      122.39     22.08 o 
  11   6   8       85.02       69.00     21.12 o 
  12   6   8      332.34      382.10     80.46 o 
  13   6   8       88.62       66.65     29.15 o 
 -13   7   8      145.51      120.66     33.98 o 
 -12   7   8      388.67      340.79     43.66 o 
 -11   7   8     1040.96     1090.80     59.96 o 
 -10   7   8       70.40       55.71     24.87 o 
  -9   7   8     1853.67     1735.66     99.20 o 
  -8   7   8        0.41        3.80     21.23 o 
  -7   7   8     3462.43     3462.99    363.54 o 
  -6   7   8      695.00      686.31     32.56 o 
  -5   7   8     2930.78     2983.07    189.49 o 
  -4   7   8     1527.15     1505.72     54.52 o 
  -3   7   8        1.80       -6.08     10.25 o 
  -2   7   8     4268.26     4149.77    236.12 o 
  -1   7   8      213.51      248.08     32.16 o 
   0   7   8     1833.96     1725.75     88.21 o 
   1   7   8      170.37      113.01     18.35 o 
   2   7   8     1546.15     1501.76    142.15 o 
   3   7   8       27.16        8.23     22.22 o 
   4   7   8       93.91       91.85     22.61 o 
   5   7   8     1564.78     1415.75     57.11 o 
   6   7   8      148.85      164.66     27.26 o 
   7   7   8      397.86      319.21     37.87 o 
   8   7   8      106.36      156.34     43.27 o 
   9   7   8       54.38       35.17     23.74 o 
  10   7   8      362.00      404.18     43.48 o 
  11   7   8      416.98      486.73     72.45 o 
  12   7   8      161.88      247.70     84.49 o 
 -12   8   8      442.26      389.79     47.84 o 
 -11   8   8       31.46       13.50     24.49 o 
 -10   8   8      173.47      109.55     31.32 o 
  -9   8   8      152.21      127.03     30.70 o 
  -8   8   8      108.61      103.78     29.05 o 
  -7   8   8        3.71       -6.81     18.41 o 
  -6   8   8      331.53      319.86     51.71 o 
  -5   8   8      199.15      180.97     29.22 o 
  -4   8   8      754.01      749.26     39.52 o 
  -3   8   8     1595.88     1528.39     82.44 o 
  -2   8   8       69.37       75.18     15.89 o 
  -1   8   8      136.92      199.10     43.06 o 
   0   8   8       63.57       69.86     17.19 o 
   1   8   8      225.81      233.80     24.12 o 
   2   8   8      156.97      165.87     23.91 o 
   3   8   8     2436.22     2475.51    278.42 o 
   4   8   8      763.70      771.58     81.31 o 
   5   8   8     1087.42      992.60     51.24 o 
   6   8   8      218.08      221.86     32.52 o 
   7   8   8      184.76      171.13     30.55 o 
   8   8   8      158.00      124.08     35.94 o 
   9   8   8        5.61       -3.89     23.73 o 
  10   8   8       29.38       11.82     24.27 o 
  11   8   8        3.66        1.33     26.45 o 
 -11   9   8      277.49      268.42     42.27 o 
 -10   9   8        0.31      -12.21     23.10 o 
  -9   9   8       14.90       15.16     26.46 o 
  -8   9   8        7.95      -14.79     21.62 o 
  -7   9   8        2.12       -8.95     20.41 o 
  -6   9   8        1.06        0.20     19.99 o 
  -5   9   8       49.74       26.95     20.26 o 
  -4   9   8       14.70       -3.49     19.71 o 
  -3   9   8      192.75      178.22     57.18 o 
  -2   9   8       28.84       18.08     16.71 o 
  -1   9   8      148.76      136.12     21.94 o 
   0   9   8        4.00       -8.57     14.31 o 
   1   9   8       50.31       50.51     17.49 o 
   2   9   8       20.45        3.83     15.56 o 
   3   9   8      158.98      155.71     25.46 o 
   4   9   8      512.69      490.28     40.47 o 
   5   9   8        0.65       20.29     21.20 o 
   6   9   8       57.71       51.82     24.18 o 
   7   9   8      290.33      374.68    117.33 o 
   8   9   8        5.59        1.12     22.74 o 
   9   9   8      268.02      264.71     41.95 o 
  10   9   8       32.02       29.01     29.24 o 
  -9  10   8       76.75       57.90     28.68 o 
  -8  10   8      229.04      235.47     40.41 o 
  -7  10   8        0.33       12.56     26.82 o 
  -6  10   8      551.27      629.64     82.38 o 
  -5  10   8      138.54      131.68     52.15 o 
  -4  10   8      262.45      271.69     58.98 o 
  -3  10   8      739.88      805.58     90.26 o 
  -2  10   8      141.91      169.84     25.55 o 
  -1  10   8      729.84      707.67     51.38 o 
   0  10   8       53.39       53.86     19.03 o 
   1  10   8      307.45      374.11     38.66 o 
   2  10   8      393.15      432.73     52.60 o 
   3  10   8        4.99       -2.69     21.33 o 
   4  10   8        4.00       -6.25     20.47 o 
   5  10   8       28.98       22.69     23.26 o 
   6  10   8       81.46       85.57     28.40 o 
   7  10   8       93.33      115.26     30.37 o 
   8  10   8       13.21       -5.54     25.01 o 
  -7  11   8       72.38       45.94     30.17 o 
  -6  11   8       14.37       -7.12     25.23 o 
  -5  11   8       61.38       46.35     27.60 o 
  -4  11   8        1.86       -3.25     22.65 o 
  -3  11   8        0.34       14.71     24.28 o 
  -2  11   8       43.20       17.96     20.59 o 
  -1  11   8        6.46        3.20     18.16 o 
   0  11   8       15.91        8.65     18.83 o 
   1  11   8       62.20       49.91     20.79 o 
   2  11   8       19.63        6.88     23.78 o 
   3  11   8       11.93       22.55     24.86 o 
   4  11   8       36.22       -4.10     27.94 o 
   5  11   8       56.95       32.89     26.40 o 
   6  11   8        8.25       18.99     40.48 o 
  -3  12   8      119.85      163.46     35.66 o 
  -2  12   8       53.26       84.12     30.58 o 
  -1  12   8      217.48      235.46     27.26 o 
   0  12   8       56.48       78.18     21.33 o 
   1  12   8      199.65      207.86     30.94 o 
   2  12   8       27.26       31.06     22.84 o 
 -16   1   9       37.88       32.58     29.16 o 
 -15   1   9       15.11       21.29     25.50 o 
 -14   1   9        0.31       -7.64     23.11 o 
 -13   1   9       75.67       61.98     24.02 o 
 -12   1   9     1102.14     1008.02     52.54 o 
 -11   1   9       10.69       22.21     15.46 o 
 -10   1   9       29.31        9.31     10.75 o 
  -9   1   9     1592.73     1638.23     41.01 o 
  -8   1   9     2647.60     2653.16     49.16 o 
  -7   1   9       30.37       31.32      9.55 o 
  -6   1   9     1282.16     1262.44     29.20 o 
  -5   1   9     8016.57     7820.03    138.53 o 
  -4   1   9     2528.69     2629.48     64.89 o 
  -3   1   9    10153.29     9717.00    302.15 o 
  -2   1   9     1139.37     1134.58     47.85 o 
  -1   1   9     5914.15     4892.47    182.40 o 
   0   1   9     5870.44     5621.76    126.79 o 
   1   1   9     4053.20     3581.05     77.73 o 
   2   1   9     1562.23     1269.86     45.55 o 
   3   1   9      224.79      239.68     25.56 o 
   4   1   9    12150.17    12123.56    283.89 o 
   5   1   9        9.69       20.05      8.62 o 
   6   1   9      776.48      806.16     29.11 o 
   7   1   9     2732.65     2790.38     76.61 o 
   8   1   9      307.48      302.44     29.11 o 
   9   1   9       84.31       89.27     22.08 o 
  10   1   9        6.95       -3.00     17.28 o 
  11   1   9       56.17       74.02     22.91 o 
  12   1   9      163.18      130.16     29.99 o 
  13   1   9        4.25       10.34     22.29 o 
  14   1   9        2.62        1.79     24.16 o 
  15   1   9        3.19       -1.41     28.49 o 
 -15   2   9      704.05      617.22     51.76 o 
 -14   2   9      280.16      337.05     42.28 o 
 -13   2   9     2203.14     2061.47     74.40 o 
 -12   2   9      132.90      130.04     21.85 o 
 -11   2   9     1193.79     1195.01     41.66 o 
 -10   2   9      277.87      328.99     26.13 o 
  -9   2   9       64.23       56.75     12.30 o 
  -8   2   9      207.94      196.72     15.60 o 
  -7   2   9       52.10       62.08     10.89 o 
  -6   2   9      147.86      106.14     11.62 o 
  -5   2   9      609.41      688.90     21.13 o 
  -4   2   9        8.26        7.72      7.06 o 
  -3   2   9      570.45      695.51     36.88 o 
  -2   2   9     8480.32     8467.98    277.99 o 
  -1   2   9      225.74      175.64     28.17 o 
   0   2   9     1331.66     1356.87     41.38 o 
   1   2   9     1720.61     1680.76     35.81 o 
   2   2   9      678.27      769.38     18.04 o 
   3   2   9      650.92      752.46     22.24 o 
   4   2   9     4800.13     4814.31    148.01 o 
   5   2   9      785.69      880.73     79.35 o 
   6   2   9     1664.37     1724.17     38.99 o 
   7   2   9      916.37      889.34     30.72 o 
   8   2   9      581.31      612.74     30.05 o 
   9   2   9      365.00      420.48     35.56 o 
  10   2   9      115.97      113.91     25.26 o 
  11   2   9     1758.76     1723.39     66.84 o 
  12   2   9       15.83        3.24     20.89 o 
  13   2   9       43.22       27.03     25.19 o 
  14   2   9      662.97      646.66     51.13 o 
  15   2   9      106.61      140.21     34.59 o 
 -15   3   9      507.83      656.43     54.04 o 
 -14   3   9      302.46      326.69     63.20 o 
 -13   3   9      190.62      210.23     26.46 o 
 -12   3   9      952.43      978.87     41.18 o 
 -11   3   9       55.31       53.80     17.15 o 
 -10   3   9     1166.88     1133.37     44.86 o 
  -9   3   9      173.90      205.26     21.74 o 
  -8   3   9     2681.92     2679.92     48.81 o 
  -7   3   9      214.48      240.79     16.85 o 
  -6   3   9      502.39      537.62     20.27 o 
  -5   3   9     1026.04      954.77     19.84 o 
  -4   3   9      366.99      316.76     12.31 o 
  -3   3   9     2062.00     1897.44     57.40 o 
  -2   3   9     2729.58     2573.26    117.86 o 
  -1   3   9     1784.71     1567.94     73.47 o 
   0   3   9     1216.10     1347.45     60.12 o 
   1   3   9     5830.17     5787.58    177.56 o 
   2   3   9        3.46       21.63      7.51 o 
   3   3   9     1552.88     1754.64     61.00 o 
   4   3   9       99.71       84.08     10.76 o 
   5   3   9      217.76      252.36     16.23 o 
   6   3   9        8.08        3.67      8.70 o 
   7   3   9      110.53      134.49     16.33 o 
   8   3   9        4.30        2.46     15.80 o 
   9   3   9        0.87       -4.37     15.75 o 
  10   3   9      231.69      250.72     32.18 o 
  11   3   9       60.41       55.00     23.95 o 
  12   3   9      128.67      126.18     29.19 o 
  13   3   9        6.45       19.79     24.96 o 
  14   3   9      258.61      222.74     37.41 o 
 -15   4   9      142.03      152.45     35.75 o 
 -14   4   9       80.30       74.05     29.18 o 
 -13   4   9      537.64      580.90     36.27 o 
 -12   4   9      294.30      282.97     28.32 o 
 -11   4   9      898.11      859.44     38.48 o 
 -10   4   9       74.23       46.11     16.42 o 
  -9   4   9     2838.84     2939.43     98.11 o 
  -8   4   9      849.09      848.05     76.04 o 
  -7   4   9     2689.90     2658.26    123.34 o 
  -6   4   9     1370.86     1369.29     28.25 o 
  -5   4   9     1186.20     1124.92     51.00 o 
  -4   4   9     2207.42     2054.12     73.69 o 
  -3   4   9      621.78      632.25     37.11 o 
  -2   4   9     2352.72     2186.29    113.37 o 
  -1   4   9      299.67      269.31     22.45 o 
   0   4   9    12107.38    11673.38    690.72 o 
   1   4   9     1769.73     1563.33    106.91 o 
   2   4   9     1267.58     1236.00     61.24 o 
   3   4   9     6988.14     6869.49    186.96 o 
   4   4   9       14.38       21.77      8.68 o 
   5   4   9      774.44      792.55     24.24 o 
   6   4   9       50.99       97.55     15.45 o 
   7   4   9     1400.76     1351.49     78.55 o 
   8   4   9      711.91      670.80     48.94 o 
   9   4   9     1335.59     1352.57     62.20 o 
  10   4   9      167.27      162.57     28.71 o 
  11   4   9      277.25      279.91     35.20 o 
  12   4   9        6.02        4.47     22.13 o 
  13   4   9      281.82      258.88     38.20 o 
  14   4   9        0.58       14.28     28.40 o 
 -14   5   9      701.31      738.08     53.89 o 
 -13   5   9        2.16       11.58     24.90 o 
 -12   5   9      142.08       93.54     28.56 o 
 -11   5   9      423.26      484.99     53.76 o 
 -10   5   9      254.95      230.67     32.35 o 
  -9   5   9      345.84      335.07     53.20 o 
  -8   5   9       26.34       30.19     14.39 o 
  -7   5   9     4002.80     3790.09    167.59 o 
  -6   5   9      218.93      206.53     22.14 o 
  -5   5   9       60.34       44.92     17.52 o 
  -4   5   9       38.31       25.25     10.73 o 
  -3   5   9      116.64      100.40     11.73 o 
  -2   5   9       87.80       89.77     15.16 o 
  -1   5   9     3063.70     2947.88    204.25 o 
   0   5   9       51.03       60.79     13.41 o 
   1   5   9     1094.27     1081.62     82.74 o 
   2   5   9      148.09      187.13     28.42 o 
   3   5   9     2184.08     2222.76    165.65 o 
   4   5   9      290.10      323.82     17.10 o 
   5   5   9      197.40      251.05     17.16 o 
   6   5   9     3245.99     3253.61    121.59 o 
   7   5   9     1245.09     1305.69     43.43 o 
   8   5   9     1357.61     1295.52     55.95 o 
   9   5   9       22.23       10.17     15.88 o 
  10   5   9      908.84      860.43     40.80 o 
  11   5   9      358.94      387.42     33.16 o 
  12   5   9      195.23      219.33     29.62 o 
  13   5   9      392.01      391.25     36.88 o 
 -14   6   9       10.81       12.98     26.98 o 
 -13   6   9       26.73      -24.43     24.76 o 
 -12   6   9       34.69       32.58     25.53 o 
 -11   6   9      250.40      280.67     37.16 o 
 -10   6   9      219.93      251.09     35.14 o 
  -9   6   9        2.54        4.03     19.75 o 
  -8   6   9     1024.43      942.07     49.60 o 
  -7   6   9      888.68      902.59     59.35 o 
  -6   6   9       15.80       29.91     19.93 o 
  -5   6   9      479.39      425.19     59.47 o 
  -4   6   9       27.35       37.28     17.16 o 
  -3   6   9        5.71        3.24      9.10 o 
  -2   6   9       83.50       50.60     11.20 o 
  -1   6   9      925.80      889.89     33.52 o 
   0   6   9     2150.11     1945.26    137.20 o 
   1   6   9      292.74      357.45     24.25 o 
   2   6   9       48.73       31.19     14.03 o 
   3   6   9       78.01       58.22     14.98 o 
   4   6   9      108.10      124.18     27.65 o 
   5   6   9      229.49      210.60     21.72 o 
   6   6   9       94.24      105.04     24.94 o 
   7   6   9        5.97       25.02     19.97 o 
   8   6   9       30.30       39.16     21.68 o 
   9   6   9      143.77       96.05     27.95 o 
  10   6   9       21.07       26.22     24.75 o 
  11   6   9      109.04      167.52     34.37 o 
  12   6   9      109.29      106.76     31.21 o 
  13   6   9       38.67       19.28     27.54 o 
 -13   7   9        1.72      -11.95     26.99 o 
 -12   7   9       14.14       19.03     27.82 o 
 -11   7   9       42.74       49.76     27.71 o 
 -10   7   9       11.11        3.42     22.89 o 
  -9   7   9      130.81      154.66     40.85 o 
  -8   7   9       23.46       22.04     21.31 o 
  -7   7   9       29.80        4.90     18.81 o 
  -6   7   9      288.19      303.34     34.34 o 
  -5   7   9     1253.93     1301.66    141.73 o 
  -4   7   9       68.09       87.94     42.96 o 
  -3   7   9      103.47       79.03     17.92 o 
  -2   7   9      617.42      705.00     33.20 o 
  -1   7   9       79.82       51.69     18.81 o 
   0   7   9      798.29      791.92     76.59 o 
   1   7   9        4.16        1.10     13.40 o 
   2   7   9     2149.65     2184.23    153.26 o 
   3   7   9        0.03       -7.21     12.90 o 
   4   7   9        3.53        7.27     14.79 o 
   5   7   9      170.91      202.06     30.04 o 
   6   7   9       47.03       51.14     21.71 o 
   7   7   9      207.62      136.33     28.91 o 
   8   7   9       32.31       64.65     25.14 o 
   9   7   9       23.37       32.40     24.73 o 
  10   7   9      105.80      110.59     30.27 o 
  11   7   9      199.11      270.71     41.61 o 
  12   7   9      114.89       95.85     32.64 o 
 -12   8   9       20.78       57.98     29.50 o 
 -11   8   9        0.32        5.24     24.45 o 
 -10   8   9      129.11      165.32     32.98 o 
  -9   8   9        0.62       17.28     23.73 o 
  -8   8   9      131.21       92.57     27.34 o 
  -7   8   9     1051.95      926.34    173.58 o 
  -6   8   9      271.56      239.92     33.04 o 
  -5   8   9      413.76      352.84     36.30 o 
  -4   8   9      595.07      555.90     52.15 o 
  -3   8   9      487.73      479.39     31.81 o 
  -2   8   9     1029.15      841.17     61.19 o 
  -1   8   9      397.60      368.67     38.75 o 
   0   8   9      523.56      469.16     29.14 o 
   1   8   9      681.17      690.72     63.54 o 
   2   8   9       13.58       -4.06     14.20 o 
   3   8   9      339.50      341.94     28.34 o 
   4   8   9      108.04      150.34     21.98 o 
   5   8   9       14.12       -5.26     18.86 o 
   6   8   9      399.84      381.51     41.59 o 
   7   8   9      109.66      133.01     62.08 o 
   8   8   9        3.07      -11.58     20.84 o 
   9   8   9        0.16        1.85     23.64 o 
  10   8   9       58.67       72.88     31.20 o 
  11   8   9       53.38       50.03     29.41 o 
 -10   9   9      646.94      704.44     89.64 o 
  -9   9   9      298.52      276.67     50.72 o 
  -8   9   9       54.80       36.00     25.68 o 
  -7   9   9      418.89      541.23     47.75 o 
  -6   9   9        5.11       -8.80     26.57 o 
  -5   9   9      503.55      436.31     75.24 o 
  -4   9   9       35.21       17.17     20.37 o 
  -3   9   9      201.58      174.01     47.99 o 
  -2   9   9        1.22      -10.76     14.29 o 
  -1   9   9      292.16      324.56     30.16 o 
   0   9   9      160.11      158.83     22.32 o 
   1   9   9      118.21      142.52     21.98 o 
   2   9   9      330.98      336.93     34.86 o 
   3   9   9      763.50      819.68     76.11 o 
   4   9   9      139.30      143.96     28.97 o 
   5   9   9       75.99       68.46     41.10 o 
   6   9   9      386.88      408.01     52.71 o 
   7   9   9      170.62      174.22     33.60 o 
   8   9   9      247.50      274.84     40.33 o 
   9   9   9        4.92        6.69     24.94 o 
  10   9   9      758.32      747.83    139.81 o 
  -9  10   9      249.02      327.25     83.50 o 
  -8  10   9      180.97      262.54     88.71 o 
  -7  10   9       21.80       21.03     24.93 o 
  -6  10   9       46.56       53.51     30.48 o 
  -5  10   9        6.46        3.90     21.72 o 
  -4  10   9      416.27      486.62     43.65 o 
  -3  10   9       85.70      104.82     29.89 o 
  -2  10   9      572.49      638.85     38.22 o 
  -1  10   9       50.53       64.64     20.91 o 
   0  10   9      129.63      136.58     27.16 o 
   1  10   9       85.83       87.16     32.37 o 
   2  10   9      415.92      442.29     55.90 o 
   3  10   9       24.17       42.45     23.32 o 
   4  10   9      484.91      486.94     46.43 o 
   5  10   9      575.75      535.65     60.65 o 
   6  10   9      224.17      262.66     39.21 o 
   7  10   9      124.44      106.14     33.59 o 
   8  10   9        7.62       23.27     43.27 o 
  -6  11   9      190.60      139.69     35.75 o 
  -5  11   9      201.46      170.93     36.04 o 
  -4  11   9      489.94      582.64     50.04 o 
  -3  11   9      272.27      221.43     37.25 o 
  -2  11   9      135.81      144.43     33.40 o 
  -1  11   9      500.42      488.63     61.76 o 
   0  11   9        0.26      -17.38     17.38 o 
   1  11   9      414.52      430.42     35.63 o 
   2  11   9       42.89       59.76     27.35 o 
   3  11   9       82.33       53.84     29.10 o 
   4  11   9      268.05      244.18     39.07 o 
   5  11   9      109.17       74.82     30.93 o 
  -1  12   9      225.16      288.45     35.40 o 
   0  12   9       65.46       96.83     26.78 o 
 -15   0  10       24.33       30.42     37.37 o 
 -14   0  10      452.41      415.44     62.08 o 
 -13   0  10      157.72      207.47     46.68 o 
 -12   0  10      239.26      209.09     46.68 o 
 -11   0  10        1.81        2.11     26.32 o 
 -10   0  10     1274.35     1287.35     48.41 o 
  -9   0  10      920.42      953.50     41.84 o 
  -8   0  10     2534.24     2553.45     64.94 o 
  -7   0  10       60.89       53.16     15.06 o 
  -6   0  10     7999.56     8159.22    368.08 o 
  -5   0  10     6682.79     6992.48    208.78 o 
  -4   0  10    11805.03    11579.09    405.20 o 
  -3   0  10     5922.41     5470.07    245.59 o 
  -2   0  10      592.92      598.31     47.80 o 
  -1   0  10     4635.96     4114.52    144.61 o 
   0   0  10     8703.63     8450.48    245.31 o 
   1   0  10     3211.18     3277.89     88.11 o 
   2   0  10      575.98      714.79     31.55 o 
   3   0  10    24200.91    22716.86    157.53 o 
   4   0  10     3591.04     3557.48    100.07 o 
   5   0  10        7.85       32.33     14.13 o 
   6   0  10     7533.64     7338.52    146.01 o 
   7   0  10       97.58       93.00     27.19 o 
   8   0  10       43.41       30.17     24.83 o 
   9   0  10      985.99      789.54     61.34 o 
  10   0  10      468.48      501.49     52.89 o 
  11   0  10        6.42       -3.10     27.81 o 
  12   0  10      557.95      652.22     65.31 o 
  13   0  10        9.21      -11.80     30.79 o 
  14   0  10        6.84        3.23     34.27 o 
  15   0  10      124.15      140.05     50.66 o 
 -15   1  10      395.96      421.73     74.31 o 
 -14   1  10        1.38        6.94     27.56 o 
 -13   1  10      400.37      434.89     42.86 o 
 -12   1  10       12.82       -4.51     18.69 o 
 -11   1  10     1725.57     1624.31     57.32 o 
 -10   1  10      161.06      136.96     18.17 o 
  -9   1  10     1474.34     1478.90     50.88 o 
  -8   1  10      993.85     1039.78     40.82 o 
  -7   1  10      156.94      166.13     20.34 o 
  -6   1  10      841.87      806.63     24.32 o 
  -5   1  10      365.57      367.06     19.47 o 
  -4   1  10     3005.09     2843.41     61.04 o 
  -3   1  10      128.02      133.01     20.70 o 
  -2   1  10     1828.72     1720.51     70.05 o 
  -1   1  10      220.01      154.43     12.19 o 
   0   1  10       46.48       48.29      5.44 o 
   1   1  10      536.31      478.73     20.50 o 
   2   1  10      893.97      912.40     58.18 o 
   3   1  10      922.09      961.56     21.49 o 
   4   1  10      816.23      850.69     53.67 o 
   5   1  10      612.85      582.79     22.51 o 
   6   1  10     2590.31     2661.98     64.41 o 
   7   1  10      631.77      644.20     28.53 o 
   8   1  10      507.86      490.80     35.85 o 
   9   1  10     2129.51     2203.36     68.16 o 
  10   1  10       16.90       12.85     17.44 o 
  11   1  10      874.65      829.88     49.48 o 
  12   1  10      174.39      151.92     31.43 o 
  13   1  10      411.24      370.30     43.55 o 
  14   1  10      198.01      178.23     36.51 o 
 -15   2  10       44.03       82.24     30.64 o 
 -14   2  10       10.82        6.26     23.82 o 
 -13   2  10      124.87      115.33     29.52 o 
 -12   2  10       10.27        6.23     16.65 o 
 -11   2  10        0.24       -8.30     14.73 o 
 -10   2  10      667.14      694.47     35.22 o 
  -9   2  10      819.21      879.47     28.44 o 
  -8   2  10      782.20      771.42     25.84 o 
  -7   2  10      319.29      335.00     18.56 o 
  -6   2  10      857.34      900.75     25.50 o 
  -5   2  10      666.67      574.28     20.43 o 
  -4   2  10        8.99        5.18      7.42 o 
  -3   2  10      132.94      108.75     10.98 o 
  -2   2  10        0.54       13.08      6.34 o 
  -1   2  10     1369.82     1378.75     45.50 o 
   0   2  10     1007.73      904.42     52.19 o 
   1   2  10        2.84       11.71      6.13 o 
   2   2  10      353.25      286.97     13.13 o 
   3   2  10      304.37      294.04     13.90 o 
   4   2  10       37.24       20.38      7.90 o 
   5   2  10     1251.85     1375.30     85.23 o 
   6   2  10        7.30       10.33     10.30 o 
   7   2  10       27.02       15.27     13.81 o 
   8   2  10      681.98      691.50     48.04 o 
   9   2  10      164.81      135.90     25.74 o 
  10   2  10      167.15      139.69     26.10 o 
  11   2  10      182.52      194.39     31.87 o 
  12   2  10      100.39       54.62     26.73 o 
  13   2  10       32.07        8.45     24.25 o 
  14   2  10       27.19       24.18     36.13 o 
 -15   3  10       15.25       12.04     27.13 o 
 -14   3  10        9.34       -8.20     24.34 o 
 -13   3  10       32.67       59.89     20.27 o 
 -12   3  10      138.69      163.13     24.10 o 
 -11   3  10      272.29      238.06     25.42 o 
 -10   3  10       12.08        0.30     14.17 o 
  -9   3  10      135.95      142.02     20.58 o 
  -8   3  10     1884.02     1755.58     58.91 o 
  -7   3  10      273.56      273.78     20.23 o 
  -6   3  10        8.23       13.23      9.18 o 
  -5   3  10     6394.84     6098.81    183.23 o 
  -4   3  10       20.11       31.74      6.16 o 
  -3   3  10     2367.03     2287.56    121.50 o 
  -2   3  10     5311.00     5097.60    218.22 o 
  -1   3  10      455.00      395.79     21.28 o 
   0   3  10     1117.49     1146.93     36.24 o 
   1   3  10     1035.30     1073.22     31.09 o 
   2   3  10      118.57      103.90      9.62 o 
   3   3  10       52.21       50.40      9.63 o 
   4   3  10     3302.16     3337.01     81.00 o 
   5   3  10       37.74       18.07      9.66 o 
   6   3  10     1174.41     1255.85     35.77 o 
   7   3  10     2199.51     2176.52     41.59 o 
   8   3  10       59.48       65.21     21.21 o 
   9   3  10      643.51      619.42     68.16 o 
  10   3  10      119.98       80.44     24.79 o 
  11   3  10       10.25        0.74     20.64 o 
  12   3  10      798.60      825.19     51.71 o 
  13   3  10      228.06      228.03     36.23 o 
  14   3  10       85.24      114.70     33.91 o 
 -14   4  10      158.12      137.82     49.17 o 
 -13   4  10       66.59       67.30     28.01 o 
 -12   4  10      205.97      223.78     33.84 o 
 -11   4  10      227.15      196.07     24.17 o 
 -10   4  10      282.88      297.01     26.36 o 
  -9   4  10      530.80      536.59     29.76 o 
  -8   4  10      104.01      107.59     20.24 o 
  -7   4  10      647.68      683.99     31.14 o 
  -6   4  10     1322.91     1419.56     39.27 o 
  -5   4  10        0.67       -6.98      9.89 o 
  -4   4  10      229.07      260.10     24.73 o 
  -3   4  10       41.80       68.04     11.99 o 
  -2   4  10       41.13       49.22     10.55 o 
  -1   4  10      699.07      766.86     42.67 o 
   0   4  10      450.64      419.42     36.52 o 
   1   4  10       17.21       20.09      6.60 o 
   2   4  10     1432.33     1371.58     77.58 o 
   3   4  10      575.69      476.33     33.35 o 
   4   4  10      387.25      382.98     18.44 o 
   5   4  10      858.04      868.15     40.70 o 
   6   4  10     1954.34     1792.46     89.00 o 
   7   4  10       35.54       30.90     14.31 o 
   8   4  10      539.74      547.79     30.89 o 
   9   4  10      774.75      712.47     35.44 o 
  10   4  10      113.97      110.83     21.57 o 
  11   4  10      334.24      374.17     37.12 o 
  12   4  10        1.63      -14.07     22.42 o 
  13   4  10       86.24       70.89     29.76 o 
  14   4  10       69.89       68.41     31.68 o 
 -14   5  10       47.61       43.16     34.14 o 
 -13   5  10       44.49        9.53     23.84 o 
 -12   5  10       80.69       85.82     28.84 o 
 -11   5  10       46.92       29.48     21.90 o 
 -10   5  10      590.05      529.55     47.80 o 
  -9   5  10       46.27       61.93     22.24 o 
  -8   5  10      398.49      383.98     43.39 o 
  -7   5  10     2366.88     2292.90    145.02 o 
  -6   5  10       29.37       15.59     17.42 o 
  -5   5  10     3000.74     2861.67    408.49 o 
  -4   5  10      705.12      649.82     46.62 o 
  -3   5  10      929.98      892.82     56.63 o 
  -2   5  10     1697.76     1618.84    114.92 o 
  -1   5  10      299.00      253.17     24.46 o 
   0   5  10     1612.99     1477.93     40.30 o 
   1   5  10      240.35      289.02     35.03 o 
   2   5  10      405.68      367.14     27.27 o 
   3   5  10      390.15      370.24     25.52 o 
   4   5  10      110.22       99.28     16.40 o 
   5   5  10      313.18      296.84     23.17 o 
   6   5  10     2093.13     2031.78     54.86 o 
   7   5  10      202.08      175.07     26.25 o 
   8   5  10      257.35      246.98     24.79 o 
   9   5  10      518.38      532.15     46.50 o 
  10   5  10        4.89        2.26     15.82 o 
  11   5  10       84.95       92.41     22.91 o 
  12   5  10        8.89       26.42     20.23 o 
  13   5  10        6.42       -2.24     32.19 o 
 -13   6  10       20.97       12.10     26.69 o 
 -12   6  10      962.17      896.07    110.81 o 
 -11   6  10      113.22      100.50     29.54 o 
 -10   6  10      838.76      779.61    137.45 o 
  -9   6  10     1057.72     1063.88     55.22 o 
  -8   6  10      925.08      962.52     59.16 o 
  -7   6  10     3646.29     3515.09    276.75 o 
  -6   6  10      315.69      338.85     52.21 o 
  -5   6  10      349.02      369.13     34.51 o 
  -4   6  10      587.26      597.76    111.25 o 
  -3   6  10      503.55      511.69     44.20 o 
  -2   6  10       51.70       20.08     13.21 o 
  -1   6  10      745.15      784.48     64.87 o 
   0   6  10       87.94       93.24     18.76 o 
   1   6  10     4829.96     4529.71    321.90 o 
   2   6  10     1369.78     1491.06    105.36 o 
   3   6  10      111.43      114.14     18.62 o 
   4   6  10      256.35      263.43     26.90 o 
   5   6  10      749.22      742.97     46.09 o 
   6   6  10      118.47       89.87     25.41 o 
   7   6  10      660.08      638.31     43.72 o 
   8   6  10     2356.36     2123.18     74.84 o 
   9   6  10      165.43      166.85     32.00 o 
  10   6  10     1109.83     1051.32     58.65 o 
  11   6  10       55.67       39.87     27.36 o 
  12   6  10      177.37      190.39     38.21 o 
 -12   7  10        1.65      -23.44     23.44 o 
 -11   7  10       34.80       26.29     26.34 o 
 -10   7  10       50.27       51.95     25.94 o 
  -9   7  10      253.36      258.87     39.86 o 
  -8   7  10      116.61      100.14     26.33 o 
  -7   7  10      126.03       96.15     25.11 o 
  -6   7  10      557.76      502.52     39.89 o 
  -5   7  10      822.93      848.98    130.31 o 
  -4   7  10      624.64      689.79     55.62 o 
  -3   7  10      114.86       99.66     19.09 o 
  -2   7  10     2497.99     2467.74    283.58 o 
  -1   7  10     1035.01      992.01    130.57 o 
   0   7  10     1534.41     1530.63    142.95 o 
   1   7  10     1520.31     1522.57    170.61 o 
   2   7  10     1947.82     1861.33    139.60 o 
   3   7  10     2651.23     2669.21    269.71 o 
   4   7  10      477.08      478.18     30.86 o 
   5   7  10     1637.54     1536.02     61.50 o 
   6   7  10      252.26      279.61     39.42 o 
   7   7  10     1638.45     1606.19     76.36 o 
   8   7  10       91.22       88.59     26.53 o 
   9   7  10       94.06       47.59     26.58 o 
  10   7  10      186.62      187.02     35.02 o 
  11   7  10       68.92       80.26     29.91 o 
  12   7  10        2.22       -2.20     27.50 o 
 -11   8  10      241.43      246.48     39.07 o 
 -10   8  10      290.04      376.60    104.17 o 
  -9   8  10      273.23      293.04     38.99 o 
  -8   8  10      316.77      325.34     67.42 o 
  -7   8  10       75.06       82.60     26.54 o 
  -6   8  10      196.36      223.81     33.84 o 
  -5   8  10     1079.99     1089.68    170.60 o 
  -4   8  10      295.61      283.61     35.79 o 
  -3   8  10     1356.67     1277.30     99.51 o 
  -2   8  10       36.58       35.72     17.66 o 
  -1   8  10     1538.41     1577.48     83.73 o 
   0   8  10        6.01       13.25     15.40 o 
   1   8  10       90.58      128.99     24.11 o 
   2   8  10        0.70       11.07     14.57 o 
   3   8  10      387.12      374.31     64.11 o 
   4   8  10      228.16      220.99     31.69 o 
   5   8  10      640.29      624.68     44.59 o 
   6   8  10     1057.16      867.97     51.13 o 
   7   8  10       36.71       26.03     23.09 o 
   8   8  10      195.85      185.38     34.19 o 
   9   8  10       32.24       16.44     26.36 o 
  10   8  10      140.95      107.33     33.75 o 
 -10   9  10       80.82       74.14     32.44 o 
  -9   9  10      282.43      287.02     42.83 o 
  -8   9  10      170.73      230.09     43.52 o 
  -7   9  10      151.74      157.09     48.05 o 
  -6   9  10      143.94      162.75     32.30 o 
  -5   9  10       38.92        9.17     20.73 o 
  -4   9  10      567.46      580.96     79.03 o 
  -3   9  10        1.93        6.47     23.16 o 
  -2   9  10       47.32      -11.04     15.62 o 
  -1   9  10        1.67       -1.77     15.66 o 
   0   9  10       80.31      113.86     22.00 o 
   1   9  10        0.86       -0.30     15.11 o 
   2   9  10       46.54       55.38     18.44 o 
   3   9  10       12.14       15.14     16.87 o 
   4   9  10      266.87      240.40     37.93 o 
   5   9  10        2.42      -20.12     20.12 o 
   6   9  10      452.67      497.16     47.26 o 
   7   9  10        0.82       -9.57     21.65 o 
   8   9  10      149.13      208.45     37.27 o 
   9   9  10      267.97      223.96     39.51 o 
  -8  10  10       22.43       69.18     31.43 o 
  -7  10  10       19.07        1.09     25.54 o 
  -6  10  10        8.44       -9.33     23.88 o 
  -5  10  10        5.50      -10.99     22.79 o 
  -4  10  10      224.08      186.62     58.29 o 
  -3  10  10      151.10      148.01     32.11 o 
  -2  10  10       10.32       -3.11     17.27 o 
  -1  10  10      590.10      620.17     53.84 o 
   0  10  10      129.07      151.50     33.43 o 
   1  10  10       15.66        6.04     18.47 o 
   2  10  10      790.77      866.64     60.81 o 
   3  10  10        0.45       -5.86     20.77 o 
   4  10  10       67.13      155.23     31.96 o 
   5  10  10      101.80       89.73     28.71 o 
   6  10  10        4.49       22.83     25.33 o 
   7  10  10       31.28       24.84     29.26 o 
  -6  11  10        3.62       23.47     35.63 o 
  -5  11  10      401.61      461.27     73.88 o 
  -4  11  10      160.52      204.06     57.98 o 
  -3  11  10        5.95       12.51     26.76 o 
  -2  11  10      154.11      169.09     29.01 o 
  -1  11  10        0.33        2.91     19.38 o 
   0  11  10      101.33      119.62     25.48 o 
   1  11  10        3.39       12.86     19.61 o 
   2  11  10      108.38      132.66     34.27 o 
   3  11  10      146.47      102.79     35.32 o 
   4  11  10       33.36       57.83     30.85 o 
   5  11  10        1.07       16.98     26.65 o 
 -15   1  11      212.27      209.31     39.28 o 
 -14   1  11        4.82      -21.81     22.56 o 
 -13   1  11      154.38      171.92     31.71 o 
 -12   1  11      339.49      441.53     41.12 o 
 -11   1  11        4.52        6.80     15.29 o 
 -10   1  11       66.54       40.65     12.86 o 
  -9   1  11      433.12      423.20     25.88 o 
  -8   1  11     1188.90     1139.31     31.11 o 
  -7   1  11       26.63       47.13     13.32 o 
  -6   1  11      256.73      258.45     17.15 o 
  -5   1  11      533.93      508.49     20.59 o 
  -4   1  11      128.15      155.19     16.22 o 
  -3   1  11     2727.09     2728.02    119.96 o 
  -2   1  11     1945.22     2071.20     61.45 o 
  -1   1  11      213.12      202.31     18.95 o 
   0   1  11      101.52      121.49     10.04 o 
   1   1  11      634.57      634.81     14.36 o 
   2   1  11      862.34      833.28     44.15 o 
   3   1  11       57.66       97.83     10.38 o 
   4   1  11      546.56      520.79     20.88 o 
   5   1  11      521.34      438.54     25.20 o 
   6   1  11      801.08      889.15     27.34 o 
   7   1  11      336.27      359.90     24.25 o 
   8   1  11       28.94       21.30     14.38 o 
   9   1  11      909.82      819.16     45.69 o 
  10   1  11       20.17        5.69     19.69 o 
  11   1  11        7.31        6.09     21.76 o 
  12   1  11       55.16       50.17     24.56 o 
  13   1  11      260.50      254.37     38.80 o 
  14   1  11        1.91       19.62     27.85 o 
 -15   2  11       87.35       94.80     32.81 o 
 -14   2  11       85.43       37.96     26.88 o 
 -13   2  11      878.86      894.31     66.30 o 
 -12   2  11       22.36        4.43     16.52 o 
 -11   2  11     1249.35     1260.34     44.80 o 
 -10   2  11     1956.28     1961.26     93.45 o 
  -9   2  11     1133.56     1120.67     44.53 o 
  -8   2  11      355.93      377.88     21.18 o 
  -7   2  11      164.79      158.22     15.70 o 
  -6   2  11     2356.00     2233.21     63.32 o 
  -5   2  11       30.11       33.69      9.89 o 
  -4   2  11     5575.60     5063.73    181.36 o 
  -3   2  11     1698.37     1545.74     70.47 o 
  -2   2  11     2130.80     2005.01     41.92 o 
  -1   2  11     2070.50     1968.00     58.49 o 
   0   2  11     3109.58     2888.05     72.71 o 
   1   2  11     3232.95     3239.18     99.99 o 
   2   2  11        1.34       14.56      7.13 o 
   3   2  11     1735.91     1572.35     34.61 o 
   4   2  11       47.75       44.29      9.22 o 
   5   2  11       33.34       35.26     10.31 o 
   6   2  11      375.56      421.99     24.12 o 
   7   2  11     1700.65     1641.57     57.58 o 
   8   2  11     1423.18     1391.44     41.70 o 
   9   2  11      182.84      176.33     27.46 o 
  10   2  11       12.91       -7.56     18.07 o 
  11   2  11      929.22      986.50     54.05 o 
  12   2  11       16.43       18.29     23.21 o 
  13   2  11      368.04      319.73     41.83 o 
  14   2  11      288.78      327.31     44.11 o 
 -15   3  11       20.38       11.68     28.23 o 
 -14   3  11       75.05       52.69     29.28 o 
 -13   3  11        0.94       15.57     19.04 o 
 -12   3  11     1973.10     2055.37     95.58 o 
 -11   3  11      565.29      567.13     33.85 o 
 -10   3  11      680.98      687.69     34.14 o 
  -9   3  11     2822.51     2827.30    154.53 o 
  -8   3  11      291.55      319.93     20.88 o 
  -7   3  11     1722.24     1637.83     77.10 o 
  -6   3  11      369.76      352.05     18.86 o 
  -5   3  11      535.93      469.89     20.00 o 
  -4   3  11        7.92       17.33      8.75 o 
  -3   3  11     2274.86     2134.40     91.97 o 
  -2   3  11      344.43      411.94     34.35 o 
  -1   3  11     1808.99     1604.66     70.42 o 
   0   3  11        8.85        8.84      7.04 o 
   1   3  11     1945.52     1882.18     41.42 o 
   2   3  11     1189.01     1118.83     58.18 o 
   3   3  11     1745.17     1766.84     46.62 o 
   4   3  11     2646.41     2632.42     79.93 o 
   5   3  11        2.60        9.92      9.62 o 
   6   3  11     3777.40     3631.34    106.00 o 
   7   3  11       43.57       53.78     13.08 o 
   8   3  11      620.61      559.58     31.05 o 
   9   3  11       43.38       19.93     18.97 o 
  10   3  11      271.68      292.38     34.35 o 
  11   3  11      157.42      115.86     29.35 o 
  12   3  11      390.55      452.96     45.57 o 
  13   3  11      113.69      115.39     31.78 o 
  14   3  11      255.29      345.95     72.63 o 
 -14   4  11        0.93      -19.24     32.41 o 
 -13   4  11       71.46       41.96     26.16 o 
 -12   4  11       98.20       84.01     26.29 o 
 -11   4  11       32.34       31.79     21.48 o 
 -10   4  11      171.01      153.85     28.53 o 
  -9   4  11        1.71       12.06     18.04 o 
  -8   4  11      349.93      357.06     53.08 o 
  -7   4  11      372.02      358.35     25.85 o 
  -6   4  11       51.23       27.86     13.51 o 
  -5   4  11        0.52        8.95     11.10 o 
  -4   4  11      122.75       99.80     15.60 o 
  -3   4  11      455.69      445.84     22.95 o 
  -2   4  11      760.24      743.24     33.92 o 
  -1   4  11      177.38      165.18     15.42 o 
   0   4  11     2420.54     2307.29     62.29 o 
   1   4  11       86.27       66.18     14.05 o 
   2   4  11      717.11      805.47     70.99 o 
   3   4  11      174.49      184.33     14.53 o 
   4   4  11       29.56       33.09     10.16 o 
   5   4  11      695.52      742.19     42.72 o 
   6   4  11        0.18        5.59     10.45 o 
   7   4  11      184.19      185.64     21.36 o 
   8   4  11       95.61       89.29     18.61 o 
   9   4  11      277.11      256.12     25.79 o 
  10   4  11       36.19       34.44     18.27 o 
  11   4  11        2.55       -0.87     17.80 o 
  12   4  11       89.14      114.10     25.49 o 
  13   4  11        6.60      -19.96     20.14 o 
 -14   5  11      403.06      479.48     50.23 o 
 -13   5  11       48.60       57.25     29.81 o 
 -12   5  11      548.91      533.34     57.92 o 
 -11   5  11       12.99        1.47     21.27 o 
 -10   5  11      618.13      590.95     85.92 o 
  -9   5  11      442.52      474.33     41.01 o 
  -8   5  11      739.97      653.03    110.69 o 
  -7   5  11      995.84      856.34     96.85 o 
  -6   5  11      413.20      459.66     60.09 o 
  -5   5  11     2219.88     2240.62    224.05 o 
  -4   5  11      141.95      159.07     32.84 o 
  -3   5  11        4.92       -0.34     11.83 o 
  -2   5  11     1114.48     1128.24     40.68 o 
  -1   5  11      689.12      714.39     59.25 o 
   0   5  11       59.40       67.51     15.37 o 
   1   5  11        9.56       -6.08     10.74 o 
   2   5  11      550.35      532.69     28.35 o 
   3   5  11        1.79       -1.41     11.87 o 
   4   5  11      570.35      502.93     27.81 o 
   5   5  11        3.20       -9.00     12.44 o 
   6   5  11        7.79       -4.17     12.82 o 
   7   5  11       12.35       -5.96     18.13 o 
   8   5  11      446.40      494.72     59.91 o 
   9   5  11       84.96      108.48     41.35 o 
  10   5  11       97.15       66.28     25.79 o 
  11   5  11        4.91       18.19     24.78 o 
  12   5  11      693.67      717.40     54.89 o 
  13   5  11        0.42       -8.10     28.49 o 
 -13   6  11      266.33      310.60     43.58 o 
 -12   6  11        7.36       16.53     26.38 o 
 -11   6  11       67.47       53.08     26.01 o 
 -10   6  11        3.58        3.49     23.03 o 
  -9   6  11       24.79       28.96     21.82 o 
  -8   6  11        2.55        6.85     19.61 o 
  -7   6  11     1322.49     1343.17    132.79 o 
  -6   6  11      560.22      585.12    107.52 o 
  -5   6  11     2253.84     2124.78    409.86 o 
  -4   6  11     2329.02     2260.96    138.25 o 
  -3   6  11       11.76       -3.75     12.59 o 
  -2   6  11     1101.42     1112.12     91.77 o 
  -1   6  11      281.34      266.27     26.97 o 
   0   6  11     1365.87     1385.96     78.70 o 
   1   6  11       98.96       87.85     18.06 o 
   2   6  11     1974.14     1979.63    151.19 o 
   3   6  11     1442.43     1433.89     81.70 o 
   4   6  11      321.06      350.49     41.30 o 
   5   6  11     2819.37     2784.00    147.31 o 
   6   6  11      114.78      127.64     26.05 o 
   7   6  11      183.93      170.29     30.67 o 
   8   6  11       47.30       26.37     21.90 o 
   9   6  11      357.58      406.38     43.17 o 
  10   6  11        9.48        6.59     23.17 o 
  11   6  11       79.91       86.58     31.20 o 
  12   6  11      165.57      154.92     39.28 o 
 -12   7  11       40.47       11.82     28.23 o 
 -11   7  11       27.04       28.68     25.06 o 
 -10   7  11      111.15      163.17     32.88 o 
  -9   7  11       28.75       23.36     23.97 o 
  -8   7  11       43.82       36.81     22.25 o 
  -7   7  11       61.72       33.67     22.50 o 
  -6   7  11       66.47       40.56     22.81 o 
  -5   7  11        0.00      -16.72     16.72 o 
  -4   7  11       38.61       14.69     18.80 o 
  -3   7  11       23.51        9.70     16.11 o 
  -2   7  11      376.71      361.32     28.67 o 
  -1   7  11      186.89      176.93     29.44 o 
   0   7  11      580.39      531.28     48.87 o 
   1   7  11       54.01       51.36     17.17 o 
   2   7  11      563.67      578.45     46.47 o 
   3   7  11      122.32      119.77     20.37 o 
   4   7  11      905.51      874.37    106.09 o 
   5   7  11      101.48       84.80     32.47 o 
   6   7  11        0.25        2.24     19.16 o 
   7   7  11       32.26       77.16     26.49 o 
   8   7  11        0.02       -7.57     21.89 o 
   9   7  11      119.59      100.27     34.21 o 
  10   7  11       24.03       -9.19     23.75 o 
  11   7  11      642.35      648.89     56.17 o 
 -11   8  11       45.47       43.36     30.26 o 
 -10   8  11        1.03       11.59     26.25 o 
  -9   8  11       44.07       38.50     25.89 o 
  -8   8  11       39.63       38.09     24.15 o 
  -7   8  11       81.53       79.38     26.16 o 
  -6   8  11        7.29        9.41     26.07 o 
  -5   8  11      293.07      295.05     37.32 o 
  -4   8  11      851.06      772.08     48.77 o 
  -3   8  11      545.92      452.34     39.89 o 
  -2   8  11      870.82      809.84     44.61 o 
  -1   8  11        5.68        5.06     16.32 o 
   0   8  11     1126.01     1195.00    109.62 o 
   1   8  11     1274.13     1094.19    142.63 o 
   2   8  11     1095.68     1221.05    125.56 o 
   3   8  11      341.63      357.98     30.24 o 
   4   8  11       17.71        3.29     19.51 o 
   5   8  11      352.04      378.95     40.04 o 
   6   8  11       31.48       10.98     22.33 o 
   7   8  11      169.71      166.70     40.10 o 
   8   8  11      222.85      204.33     35.10 o 
   9   8  11      360.82      393.48     47.04 o 
  10   8  11        0.13       -8.51     32.59 o 
  -9   9  11      153.52      103.09     31.42 o 
  -8   9  11      370.03      337.88     66.36 o 
  -7   9  11      365.68      385.64     42.93 o 
  -6   9  11       27.55       -9.86     21.08 o 
  -5   9  11      660.97      683.39    108.83 o 
  -4   9  11       85.27       93.65     27.13 o 
  -3   9  11        2.43       -2.73     19.47 o 
  -2   9  11       87.19       72.03     20.88 o 
  -1   9  11       48.04       40.83     18.53 o 
   0   9  11        7.73       12.44     17.61 o 
   1   9  11      123.75      130.14     35.24 o 
   2   9  11       41.46       53.78     19.81 o 
   3   9  11       17.31       24.19     17.72 o 
   4   9  11      124.11      156.34     39.17 o 
   5   9  11       14.28       24.19     23.61 o 
   6   9  11       15.87       30.02     25.13 o 
   7   9  11        3.48        0.84     23.83 o 
   8   9  11       84.28       58.54     29.25 o 
   9   9  11       60.70       29.43     29.59 o 
  -8  10  11       49.99       49.25     28.88 o 
  -7  10  11      165.29      194.28     38.99 o 
  -6  10  11      190.41      215.34     38.62 o 
  -5  10  11        0.77       -4.58     24.29 o 
  -4  10  11      148.70      132.65     30.72 o 
  -3  10  11        1.12      -10.30     23.57 o 
  -2  10  11      195.80      108.28     24.49 o 
  -1  10  11       25.01       18.12     19.22 o 
   0  10  11      166.15      187.01     26.81 o 
   1  10  11      145.24      157.09     25.65 o 
   2  10  11       82.44       57.68     21.55 o 
   3  10  11       77.56       70.07     27.92 o 
   4  10  11       37.30       11.47     25.01 o 
   5  10  11      160.85      116.76     45.69 o 
   6  10  11      163.61      196.65     37.14 o 
   7  10  11       12.03       17.87     27.75 o 
  -5  11  11       60.52       92.12     31.63 o 
  -4  11  11      226.07      224.50     40.36 o 
  -3  11  11      347.44      384.56    145.83 o 
  -2  11  11      339.89      473.18     87.41 o 
  -1  11  11      421.08      515.29     40.35 o 
   0  11  11        8.85       -1.34     26.07 o 
   1  11  11      729.39      924.23     91.77 o 
   2  11  11       60.00       61.97     29.35 o 
   3  11  11      136.98      103.07     33.87 o 
   4  11  11      627.09      621.30     54.36 o 
 -15   0  12      233.20      232.43     55.75 o 
 -14   0  12      753.41      710.32     74.50 o 
 -13   0  12      233.67      269.30     51.78 o 
 -12   0  12      846.17      811.27     69.65 o 
 -11   0  12     2808.74     2706.99     74.06 o 
 -10   0  12      991.57      898.93     44.54 o 
  -9   0  12      266.72      242.97     35.51 o 
  -8   0  12      146.50      108.77     21.37 o 
  -7   0  12      265.69      244.40     26.32 o 
  -6   0  12       56.82       67.04     17.51 o 
  -5   0  12     7336.27     6901.15    435.12 o 
  -4   0  12       42.13      125.10     65.49 o 
  -3   0  12     3142.17     3243.57    221.88 o 
  -2   0  12      914.60      903.71     62.45 o 
  -1   0  12     8547.31     8149.62    226.67 o 
   0   0  12      178.20      216.01     17.92 o 
   1   0  12     1693.87     1511.84     34.05 o 
   2   0  12     6649.65     6205.28    160.58 o 
   3   0  12     4992.18     5046.86    266.88 o 
   4   0  12     9933.42     9771.95    608.33 o 
   5   0  12      456.98      459.70     38.99 o 
   6   0  12     8976.21     8913.99    225.60 o 
   7   0  12     1738.82     1697.35     56.13 o 
   8   0  12     2215.63     2099.19     93.87 o 
   9   0  12     1370.90     1281.96     80.95 o 
  10   0  12      345.54      364.29     55.00 o 
  11   0  12     1417.38     1390.35     90.14 o 
  12   0  12      207.83      194.06     50.91 o 
  13   0  12      217.39      211.82     50.04 o 
  14   0  12      141.28       90.26     44.20 o 
 -15   1  12      258.36      228.44     40.48 o 
 -14   1  12       74.48       95.53     30.04 o 
 -13   1  12      625.24      594.21     47.08 o 
 -12   1  12      479.05      463.83     41.48 o 
 -11   1  12      644.70      629.51     33.57 o 
 -10   1  12        3.43       -1.16     11.83 o 
  -9   1  12      556.18      574.56     25.91 o 
  -8   1  12      825.79      952.64     35.72 o 
  -7   1  12     2697.46     2678.22     59.09 o 
  -6   1  12     4228.64     4149.93    158.42 o 
  -5   1  12      100.63      123.12     13.60 o 
  -4   1  12     3714.72     3493.33    105.41 o 
  -3   1  12      640.68      642.14     38.27 o 
  -2   1  12     2990.33     2836.84    112.63 o 
  -1   1  12       12.68       10.41      6.90 o 
   0   1  12      559.98      493.19     20.85 o 
   1   1  12     2461.63     2327.45     53.19 o 
   2   1  12     1550.97     1524.33     55.84 o 
   3   1  12      456.47      472.37     17.92 o 
   4   1  12      356.87      353.02     18.05 o 
   5   1  12      341.23      356.80     19.92 o 
   6   1  12      207.95      192.51     17.48 o 
   7   1  12      172.45      176.88     20.61 o 
   8   1  12      266.67      253.18     24.72 o 
   9   1  12      482.69      469.33     38.80 o 
  10   1  12       24.12       16.08     21.17 o 
  11   1  12      821.01      846.53     51.60 o 
  12   1  12      111.61       99.74     28.56 o 
  13   1  12        8.32      -15.51     24.18 o 
  14   1  12      144.42      145.46     40.29 o 
 -15   2  12       87.62       84.68     36.63 o 
 -14   2  12      290.86      294.52     39.52 o 
 -13   2  12       18.11       10.10     23.11 o 
 -12   2  12       45.62       27.95     18.48 o 
 -11   2  12      130.96       82.07     20.26 o 
 -10   2  12      178.88      130.99     21.06 o 
  -9   2  12       35.79       30.61     12.68 o 
  -8   2  12     2344.11     2330.77    121.63 o 
  -7   2  12      513.02      550.30     24.24 o 
  -6   2  12      292.45      267.87     30.61 o 
  -5   2  12      882.19      787.07     39.28 o 
  -4   2  12      534.51      396.92     19.79 o 
  -3   2  12       32.82       12.38      8.79 o 
  -2   2  12      106.78      122.78     18.44 o 
  -1   2  12       57.64       38.33      8.42 o 
   0   2  12       68.64       63.11      9.18 o 
   1   2  12       63.80       71.09      9.72 o 
   2   2  12        5.13        4.37      7.04 o 
   3   2  12      206.27      223.01     16.78 o 
   4   2  12        5.56        2.67      7.86 o 
   5   2  12      134.53      147.77     13.60 o 
   6   2  12       75.65       89.51     13.80 o 
   7   2  12       45.73       55.66     15.60 o 
   8   2  12      524.63      514.63     29.03 o 
   9   2  12       15.98       17.73     30.73 o 
  10   2  12       78.89       90.20     24.91 o 
  11   2  12       26.26        3.24     21.11 o 
  12   2  12       27.08       19.89     25.34 o 
  13   2  12        8.63      -16.37     24.57 o 
  14   2  12       62.30       74.90     50.41 o 
 -14   3  12      294.53      260.24     61.46 o 
 -13   3  12        0.72      -22.16     22.16 o 
 -12   3  12       12.81       25.50     18.21 o 
 -11   3  12      135.44      200.56     25.37 o 
 -10   3  12      486.86      468.09     32.46 o 
  -9   3  12       19.83       48.75     16.63 o 
  -8   3  12      346.03      346.27     21.83 o 
  -7   3  12     2501.41     2460.85     67.70 o 
  -6   3  12        1.53        4.33      9.89 o 
  -5   3  12      438.55      397.29     21.65 o 
  -4   3  12        0.31       -4.67      9.99 o 
  -3   3  12       11.71        8.88     10.95 o 
  -2   3  12      801.84      702.65     45.06 o 
  -1   3  12      936.64      799.43     55.01 o 
   0   3  12      271.33      313.43     28.04 o 
   1   3  12      966.09      858.19     21.20 o 
   2   3  12       71.58       57.40      9.47 o 
   3   3  12     1160.03     1107.38     36.75 o 
   4   3  12      973.23      947.48     54.53 o 
   5   3  12      240.02      252.03     18.17 o 
   6   3  12      441.58      441.62     22.44 o 
   7   3  12     2492.73     2565.14    127.28 o 
   8   3  12      482.77      438.16     30.50 o 
   9   3  12        1.29        8.32     15.18 o 
  10   3  12      966.93      855.10     49.93 o 
  11   3  12      164.36      181.80     32.97 o 
  12   3  12       18.76       -1.09     23.23 o 
  13   3  12       31.25       21.91     27.81 o 
 -14   4  12       19.59       15.40     36.50 o 
 -13   4  12       50.70       29.81     25.20 o 
 -12   4  12        0.79       -5.33     21.71 o 
 -11   4  12      111.40       97.21     26.90 o 
 -10   4  12       12.15       17.69     21.77 o 
  -9   4  12      101.04       87.41     24.44 o 
  -8   4  12      377.61      347.49     26.40 o 
  -7   4  12       45.12       46.55     15.63 o 
  -6   4  12     1318.68     1276.09     59.27 o 
  -5   4  12       91.56       98.92     16.53 o 
  -4   4  12      566.69      561.44     28.75 o 
  -3   4  12      480.45      476.10     22.24 o 
  -2   4  12        0.68        4.66      9.09 o 
  -1   4  12     1614.66     1502.92     59.98 o 
   0   4  12      791.07      726.77     26.05 o 
   1   4  12      221.70      151.39     20.30 o 
   2   4  12      411.86      398.08     24.21 o 
   3   4  12       29.17       23.03     12.22 o 
   4   4  12      509.89      428.51     25.81 o 
   5   4  12      256.03      244.32     18.31 o 
   6   4  12      623.77      550.44     24.45 o 
   7   4  12       15.17       -4.51     13.33 o 
   8   4  12      263.89      241.23     31.75 o 
   9   4  12        8.36       -9.28     15.95 o 
  10   4  12      472.89      450.87     33.86 o 
  11   4  12      117.74      104.14     23.54 o 
  12   4  12        7.43        9.03     20.12 o 
  13   4  12       20.10       -1.02     21.64 o 
 -13   5  12      208.66      204.74     36.82 o 
 -12   5  12       51.17       43.01     27.25 o 
 -11   5  12       91.62       79.11     27.76 o 
 -10   5  12      233.70      250.75     36.29 o 
  -9   5  12       35.55       23.71     20.89 o 
  -8   5  12      505.63      493.44     56.93 o 
  -7   5  12      249.72      247.49     28.51 o 
  -6   5  12      257.06      301.97     28.88 o 
  -5   5  12      461.70      459.55     28.25 o 
  -4   5  12     1681.40     1644.55    216.66 o 
  -3   5  12     1083.37      949.08     38.13 o 
  -2   5  12     4313.23     4063.77    166.05 o 
  -1   5  12     2646.77     2623.04    177.52 o 
   0   5  12       11.68        7.80     12.81 o 
   1   5  12     2060.15     1981.01    113.06 o 
   2   5  12      107.82       79.43     16.61 o 
   3   5  12       32.49       23.05     14.08 o 
   4   5  12        7.52       -6.26     12.91 o 
   5   5  12      626.34      658.17     45.89 o 
   6   5  12      137.68      158.07     22.27 o 
   7   5  12      408.17      472.84     39.19 o 
   8   5  12      201.23      163.45     30.00 o 
   9   5  12       19.70      -10.60     20.50 o 
  10   5  12      484.25      540.24     44.95 o 
  11   5  12      105.44      117.63     31.51 o 
  12   5  12       25.80       22.55     37.99 o 
 -13   6  12        0.85       21.73     40.97 o 
 -12   6  12      775.80      758.21     67.67 o 
 -11   6  12       59.55      109.99     31.32 o 
 -10   6  12      383.32      313.44     39.76 o 
  -9   6  12      263.24      230.09     34.12 o 
  -8   6  12      450.91      481.64     43.99 o 
  -7   6  12     1914.14     1934.58    124.72 o 
  -6   6  12      136.78      126.54     29.98 o 
  -5   6  12     1513.13     1533.96    258.88 o 
  -4   6  12      450.01      507.71     54.51 o 
  -3   6  12      508.06      507.81     30.29 o 
  -2   6  12      145.64      144.71     21.64 o 
  -1   6  12        2.88       19.63     14.63 o 
   0   6  12      657.85      675.92     50.75 o 
   1   6  12        9.36       -1.55     13.79 o 
   2   6  12       99.69       82.18     18.14 o 
   3   6  12      253.52      240.18     24.55 o 
   4   6  12      677.80      657.39     37.82 o 
   5   6  12       55.29       84.81     19.43 o 
   6   6  12      515.18      486.10     40.24 o 
   7   6  12       78.65       55.39     23.38 o 
   8   6  12       27.17        3.54     19.77 o 
   9   6  12        0.29        2.20     22.10 o 
  10   6  12      994.27      917.53     57.45 o 
  11   6  12        1.57       -1.86     25.92 o 
  12   6  12      143.89      113.73     54.13 o 
 -12   7  12        0.27       -4.35     27.24 o 
 -11   7  12       31.33       26.28     25.65 o 
 -10   7  12       76.24       92.87     29.20 o 
  -9   7  12      101.49      137.50     60.71 o 
  -8   7  12       18.90       -2.19     20.67 o 
  -7   7  12       76.38       70.02     25.87 o 
  -6   7  12      218.77      161.77     30.33 o 
  -5   7  12      123.72      148.83     28.63 o 
  -4   7  12      339.86      331.99     35.92 o 
  -3   7  12      968.23      953.87     57.78 o 
  -2   7  12      587.94      558.07     45.65 o 
  -1   7  12       45.79       63.09     24.88 o 
   0   7  12     2869.88     2909.48    199.12 o 
   1   7  12       31.97       29.89     17.06 o 
   2   7  12      771.66      713.38     62.06 o 
   3   7  12      756.97      765.45     77.14 o 
   4   7  12     1296.29     1251.17     56.16 o 
   5   7  12      585.58      513.39     42.23 o 
   6   7  12        1.86        7.97     20.74 o 
   7   7  12     1056.65      989.28     97.65 o 
   8   7  12       78.71       30.82     24.93 o 
   9   7  12      369.19      314.24     41.79 o 
  10   7  12      183.60      215.62     39.91 o 
  11   7  12       40.18       43.66     30.82 o 
 -10   8  12      244.58      321.72     53.64 o 
  -9   8  12      337.63      384.23     56.80 o 
  -8   8  12      109.16      120.48     33.14 o 
  -7   8  12      580.92      599.57     70.46 o 
  -6   8  12       69.50       33.37     24.02 o 
  -5   8  12      333.66      325.41     86.66 o 
  -4   8  12       62.93       27.94     22.32 o 
  -3   8  12      739.33      721.73     44.80 o 
  -2   8  12      115.21      101.02     21.61 o 
  -1   8  12      166.75      230.32     33.16 o 
   0   8  12      769.73      738.98     37.97 o 
   1   8  12      661.71      661.76     64.82 o 
   2   8  12      555.98      613.21     65.59 o 
   3   8  12        3.27       14.56     18.04 o 
   4   8  12      259.83      304.35     38.71 o 
   5   8  12        2.46        8.79     19.85 o 
   6   8  12      334.22      358.71     41.42 o 
   7   8  12       16.30       22.61     22.80 o 
   8   8  12      432.44      443.37     46.90 o 
   9   8  12      227.02      312.07     43.39 o 
  -9   9  12       84.89      148.84     37.27 o 
  -8   9  12      225.68      216.65     39.26 o 
  -7   9  12        0.60      -12.72     22.22 o 
  -6   9  12      242.95      234.23     42.34 o 
  -5   9  12      366.77      414.82     47.49 o 
  -4   9  12      575.28      579.00     97.90 o 
  -3   9  12      288.99      277.98     37.52 o 
  -2   9  12       15.78        4.16     17.09 o 
  -1   9  12      735.42      797.03     41.74 o 
   0   9  12       14.32        6.65     17.75 o 
   1   9  12       70.91      112.03     26.64 o 
   2   9  12       29.82       23.69     18.54 o 
   3   9  12      231.56      254.67     35.27 o 
   4   9  12      200.66      229.36     36.18 o 
   5   9  12      132.00      141.54     31.40 o 
   6   9  12        1.32       -9.90     22.52 o 
   7   9  12       20.79       39.30     26.69 o 
   8   9  12       15.48        6.68     28.00 o 
  -7  10  12      312.53      373.36     95.91 o 
  -6  10  12        7.25      -18.74     26.38 o 
  -5  10  12       53.66      128.45     34.31 o 
  -4  10  12      280.93      327.55     79.71 o 
  -3  10  12        3.51       20.38     24.84 o 
  -2  10  12      164.24      143.76     27.23 o 
  -1  10  12       66.94       52.62     21.72 o 
   0  10  12       74.97       57.55     25.62 o 
   1  10  12        0.22       -2.06     17.99 o 
   2  10  12        6.12      -17.59     17.59 o 
   3  10  12        1.20      -22.43     22.43 o 
   4  10  12        6.85       -0.19     26.69 o 
   5  10  12        0.03      -22.95     22.95 o 
   6  10  12       10.00       -4.78     25.28 o 
  -3  11  12       25.84        8.17     28.29 o 
  -2  11  12       15.55       31.83     23.45 o 
  -1  11  12      153.85      190.35     30.76 o 
   0  11  12       69.54       55.65     24.59 o 
   1  11  12        5.39      -20.70     20.70 o 
   2  11  12       14.82        3.89     27.16 o 
 -14   1  13      197.94      192.53     36.86 o 
 -13   1  13      298.43      332.51     41.08 o 
 -12   1  13       10.61       24.77     21.28 o 
 -11   1  13      199.97      205.72     30.17 o 
 -10   1  13      456.77      380.31     24.48 o 
  -9   1  13      194.78      204.16     18.90 o 
  -8   1  13     1576.24     1466.41     51.50 o 
  -7   1  13      643.22      587.55     51.68 o 
  -6   1  13       96.68      106.14     14.70 o 
  -5   1  13      148.97      169.64     16.32 o 
  -4   1  13       25.40       40.39     11.09 o 
  -3   1  13       37.95       29.13      9.95 o 
  -2   1  13     2498.63     2294.93     86.61 o 
  -1   1  13     3311.27     2979.35    106.08 o 
   0   1  13      330.56      368.47     15.66 o 
   1   1  13     3356.69     3214.61     85.15 o 
   2   1  13      746.73      758.73     18.37 o 
   3   1  13     2415.06     2396.77     60.59 o 
   4   1  13      431.33      443.28     23.17 o 
   5   1  13       36.54       13.26      9.12 o 
   6   1  13     2238.09     2304.68     56.04 o 
   7   1  13     1664.64     1567.18     45.02 o 
   8   1  13      492.54      481.15     41.36 o 
   9   1  13      101.58       88.36     24.57 o 
  10   1  13      959.48      941.24     52.24 o 
  11   1  13      239.92      187.10     32.70 o 
  12   1  13       15.76      -11.43     22.96 o 
  13   1  13      128.76      146.80     33.79 o 
 -14   2  13       49.77       85.63     31.04 o 
 -13   2  13       25.74        2.39     23.39 o 
 -12   2  13       40.21       26.73     20.60 o 
 -11   2  13      204.25      155.57     23.52 o 
 -10   2  13       50.88       61.73     18.40 o 
  -9   2  13      557.32      505.43     26.37 o 
  -8   2  13      960.65      896.59     30.67 o 
  -7   2  13       39.84       46.31     12.94 o 
  -6   2  13      830.80      804.42     35.51 o 
  -5   2  13       69.82       57.40     11.90 o 
  -4   2  13     2908.90     2804.51    113.64 o 
  -3   2  13      119.45       97.44     13.14 o 
  -2   2  13      819.34      830.22     23.72 o 
  -1   2  13     3824.30     3530.62    134.87 o 
   0   2  13      510.57      493.25     35.24 o 
   1   2  13       37.83       42.54     10.09 o 
   2   2  13     1734.14     1639.98     37.83 o 
   3   2  13     1521.70     1473.44     58.65 o 
   4   2  13      563.36      591.68     23.62 o 
   5   2  13      552.60      567.09     21.70 o 
   6   2  13      673.55      644.15     26.09 o 
   7   2  13        2.14       -2.82     11.30 o 
   8   2  13      851.17      874.11     36.63 o 
   9   2  13        4.78        8.20     20.63 o 
  10   2  13        5.52      -10.94     20.32 o 
  11   2  13       25.09       18.00     24.36 o 
  12   2  13      156.21      112.82     46.06 o 
  13   2  13      253.93      249.60     41.03 o 
 -14   3  13       44.96       82.57     44.20 o 
 -13   3  13        8.32       27.09     44.95 o 
 -12   3  13       49.18       33.77     23.65 o 
 -11   3  13       64.89       54.16     24.24 o 
 -10   3  13      412.10      373.78     38.74 o 
  -9   3  13      754.59      806.67     75.55 o 
  -8   3  13      682.31      690.78     33.05 o 
  -7   3  13      482.47      499.49     33.01 o 
  -6   3  13      285.69      341.04     25.66 o 
  -5   3  13      793.51      701.36     47.96 o 
  -4   3  13       78.37       67.96     26.70 o 
  -3   3  13       65.00       71.11     15.05 o 
  -2   3  13       33.46       35.59      8.55 o 
  -1   3  13       16.51       12.32      7.59 o 
   0   3  13      169.42      199.61     19.68 o 
   1   3  13      349.99      349.07     15.81 o 
   2   3  13      187.71      178.94     15.72 o 
   3   3  13      148.05      161.48     14.06 o 
   4   3  13      471.96      491.72     25.45 o 
   5   3  13      837.76      810.60     34.91 o 
   6   3  13     2601.50     2516.94     50.54 o 
   7   3  13      497.91      492.38     25.13 o 
   8   3  13      222.87      199.26     23.33 o 
   9   3  13      246.64      214.25     26.07 o 
  10   3  13        4.53        0.05     17.63 o 
  11   3  13      148.75      168.14     33.50 o 
  12   3  13       56.16       80.14     29.82 o 
  13   3  13      108.70       99.16     33.40 o 
 -13   4  13      237.83      295.06    121.43 o 
 -12   4  13      208.87      259.05     37.88 o 
 -11   4  13      233.29      261.99     35.70 o 
 -10   4  13      343.28      330.72     39.17 o 
  -9   4  13       47.67       49.64     23.28 o 
  -8   4  13     1118.06     1179.54     41.39 o 
  -7   4  13       55.53       73.53     17.24 o 
  -6   4  13      538.41      546.66     30.04 o 
  -5   4  13       96.17       98.22     17.27 o 
  -4   4  13       17.57       20.92     13.26 o 
  -3   4  13      258.52      253.58     26.20 o 
  -2   4  13     2173.65     2136.11    134.37 o 
  -1   4  13      284.86      290.87     30.61 o 
   0   4  13     1951.65     1821.89     56.29 o 
   1   4  13     1389.48     1348.83     35.23 o 
   2   4  13     3622.77     3423.50    148.78 o 
   3   4  13      139.22      141.42     19.69 o 
   4   4  13      516.96      581.08     30.35 o 
   5   4  13     2477.32     2527.74    155.44 o 
   6   4  13      434.31      475.38     29.21 o 
   7   4  13      591.62      655.27     42.71 o 
   8   4  13      287.49      332.10     37.30 o 
   9   4  13      300.97      263.81     37.32 o 
  10   4  13      157.43      176.07     33.09 o 
  11   4  13      115.02      116.22     30.86 o 
  12   4  13      257.38      213.58     38.09 o 
 -13   5  13       19.49       15.89     27.35 o 
 -12   5  13      705.19      701.32    101.63 o 
 -11   5  13        1.27      -12.63     22.57 o 
 -10   5  13      425.54      469.38     42.72 o 
  -9   5  13      783.09      806.27    109.20 o 
  -8   5  13     1497.71     1384.41    150.23 o 
  -7   5  13     1076.95     1107.98     90.16 o 
  -6   5  13        6.74       -0.40     14.80 o 
  -5   5  13     4635.51     4356.66    237.67 o 
  -4   5  13       60.77       72.06     17.85 o 
  -3   5  13     1695.70     1771.35    104.58 o 
  -2   5  13     3084.06     2987.15    195.27 o 
  -1   5  13     1243.94     1284.34    102.55 o 
   0   5  13      896.75      992.70     81.01 o 
   1   5  13      442.63      456.56     35.15 o 
   2   5  13     1422.50     1282.70     56.92 o 
   3   5  13       57.72       82.99     17.67 o 
   4   5  13      991.06      903.82     36.88 o 
   5   5  13        4.05        6.00     13.98 o 
   6   5  13       39.35       48.29     16.61 o 
   7   5  13       32.50       42.29     21.45 o 
   8   5  13      194.82      195.80     36.07 o 
   9   5  13      130.50      137.21     30.95 o 
  10   5  13        4.94       -3.11     24.65 o 
  11   5  13       42.54       27.82     28.58 o 
  12   5  13      745.89      714.62     58.26 o 
 -12   6  13       12.47       20.69     28.14 o 
 -11   6  13      156.34      172.65     33.34 o 
 -10   6  13      302.32      309.26     41.25 o 
  -9   6  13       10.32        2.69     21.02 o 
  -8   6  13       52.34       39.39     23.65 o 
  -7   6  13       49.13       29.21     23.03 o 
  -6   6  13       60.01       67.35     24.80 o 
  -5   6  13       13.02        7.22     21.23 o 
  -4   6  13      205.73      204.31     65.87 o 
  -3   6  13      225.49      263.22     25.84 o 
  -2   6  13      562.15      479.56     29.79 o 
  -1   6  13      559.52      507.51     29.95 o 
   0   6  13       55.36       46.63     16.00 o 
   1   6  13       27.55       49.53     16.00 o 
   2   6  13        1.39      -12.69     12.69 o 
   3   6  13       28.20        8.77     16.37 o 
   4   6  13        4.70        8.28     15.07 o 
   5   6  13      485.14      504.51     32.39 o 
   6   6  13        0.12        3.65     19.43 o 
   7   6  13      135.69       70.37     28.81 o 
   8   6  13      211.13      216.90     50.91 o 
   9   6  13       52.09       28.17     25.51 o 
  10   6  13      283.67      329.84     43.02 o 
  11   6  13       64.05       49.84     30.29 o 
 -11   7  13       14.10       10.90     27.30 o 
 -10   7  13       57.92       39.72     26.33 o 
  -9   7  13        2.76        2.46     22.37 o 
  -8   7  13        9.76       -0.05     21.42 o 
  -7   7  13       11.65        2.70     22.16 o 
  -6   7  13      292.88      346.43    121.86 o 
  -5   7  13       90.22       58.46     24.50 o 
  -4   7  13       33.14       42.26     22.07 o 
  -3   7  13        0.53      -14.57     14.57 o 
  -2   7  13       92.72       73.67     19.49 o 
  -1   7  13       66.50       49.72     17.76 o 
   0   7  13        3.60       -0.99     14.41 o 
   1   7  13      221.98      263.74     42.52 o 
   2   7  13       18.23        3.97     14.71 o 
   3   7  13        3.79       -3.18     15.12 o 
   4   7  13       62.18       73.27     19.57 o 
   5   7  13      262.57      318.61     56.68 o 
   6   7  13      248.93      295.73     38.18 o 
   7   7  13        8.17        3.86     20.55 o 
   8   7  13       38.27       50.84     25.37 o 
   9   7  13        0.76       10.53     25.40 o 
  10   7  13        6.86       33.49     30.49 o 
 -10   8  13       24.76        9.71     33.96 o 
  -9   8  13      246.43      313.01     42.85 o 
  -8   8  13        0.23       10.84     23.86 o 
  -7   8  13      170.19      171.84     55.44 o 
  -6   8  13       17.25        9.44     22.50 o 
  -5   8  13        2.54      -19.65     19.65 o 
  -4   8  13      150.95      187.51     63.82 o 
  -3   8  13      145.76      141.22     23.35 o 
  -2   8  13      182.57      168.44     24.62 o 
  -1   8  13      351.58      342.04     31.20 o 
   0   8  13      140.98      143.38     23.47 o 
   1   8  13      375.39      376.16     31.93 o 
   2   8  13      570.22      499.80     34.41 o 
   3   8  13       12.74      -14.04     16.46 o 
   4   8  13        2.37       -3.85     20.81 o 
   5   8  13      131.98      146.75     30.55 o 
   6   8  13       28.70       32.40     24.89 o 
   7   8  13        1.96       -3.95     22.19 o 
   8   8  13       84.45       86.37     31.08 o 
   9   8  13      295.85      292.25     62.95 o 
  -8   9  13      324.94      346.94     45.33 o 
  -7   9  13      360.28      294.33     99.70 o 
  -6   9  13       64.84       66.21     29.00 o 
  -5   9  13     1047.06      993.93    111.99 o 
  -4   9  13       12.28      -21.96     23.38 o 
  -3   9  13      178.15      204.99     49.60 o 
  -2   9  13       26.80       26.43     18.54 o 
  -1   9  13        4.84        1.08     16.64 o 
   0   9  13      255.15      217.34     28.54 o 
   1   9  13      661.65      648.36     62.51 o 
   2   9  13      187.90      132.10     24.93 o 
   3   9  13       14.76      -15.02     17.78 o 
   4   9  13      749.62      657.23     74.12 o 
   5   9  13       43.45       28.12     24.81 o 
   6   9  13        5.50      -21.22     22.98 o 
   7   9  13       14.30       12.82     27.37 o 
  -6  10  13      302.49      328.28     46.84 o 
  -5  10  13        0.88        5.04     27.61 o 
  -4  10  13      864.54      914.80     84.18 o 
  -3  10  13       42.31       66.25     29.27 o 
  -2  10  13      268.53      340.04     35.24 o 
  -1  10  13      104.64       86.69     24.46 o 
   0  10  13      487.45      496.27     58.88 o 
   1  10  13      112.36      129.82     27.55 o 
   2  10  13      243.45      305.17     44.83 o 
   3  10  13      484.75      481.36     49.66 o 
   4  10  13        1.01       -1.68     25.30 o 
   5  10  13       90.07       79.05     31.89 o 
 -14   0  14      247.52      217.41     56.00 o 
 -13   0  14      394.69      388.13     62.33 o 
 -12   0  14      183.13      134.71     44.82 o 
 -11   0  14      233.71      189.03     30.54 o 
 -10   0  14       12.59       35.98     20.26 o 
  -9   0  14     3160.73     3067.93    118.82 o 
  -8   0  14        9.16        5.36     19.18 o 
  -7   0  14       14.61       -7.46     14.45 o 
  -6   0  14      743.34      750.90     47.37 o 
  -5   0  14      131.26       99.51     20.81 o 
  -4   0  14        9.77        0.21     13.72 o 
  -3   0  14        4.40       -6.66     12.64 o 
  -2   0  14      280.37      304.85     26.24 o 
  -1   0  14       85.87       71.03     17.57 o 
   0   0  14       21.71       18.02     13.49 o 
   1   0  14      436.46      361.08     27.13 o 
   2   0  14       23.31       26.27     11.33 o 
   3   0  14      519.98      499.19     24.66 o 
   4   0  14     1937.14     1906.35     43.69 o 
   5   0  14      941.95      939.89     43.18 o 
   6   0  14      750.29      708.04     40.63 o 
   7   0  14       93.16       74.65     21.97 o 
   8   0  14     3007.38     3077.58    117.08 o 
   9   0  14      155.73      105.04     37.00 o 
  10   0  14       35.76      -10.06     28.18 o 
  11   0  14      443.76      423.02     59.72 o 
  12   0  14        4.56       -6.70     37.25 o 
  13   0  14       65.93       44.33     44.70 o 
 -14   1  14       24.79       50.10     36.57 o 
 -13   1  14      140.86      105.72     29.63 o 
 -12   1  14      238.12      265.56     36.82 o 
 -11   1  14      214.76      211.33     25.81 o 
 -10   1  14     1017.05      955.04     34.19 o 
  -9   1  14      129.48      111.45     17.47 o 
  -8   1  14      112.15      146.84     17.65 o 
  -7   1  14        0.08      -10.68     10.68 o 
  -6   1  14     3419.57     3285.13     52.56 o 
  -5   1  14      516.38      450.34     34.84 o 
  -4   1  14     3840.29     3404.10     69.36 o 
  -3   1  14     3691.55     3780.47    153.23 o 
  -2   1  14     4482.32     4133.50    154.75 o 
  -1   1  14      885.74      822.79     49.93 o 
   0   1  14      164.03      178.47     27.11 o 
   1   1  14     2184.41     2066.25     74.48 o 
   2   1  14       31.05       28.09      9.47 o 
   3   1  14     2852.44     2777.50     87.01 o 
   4   1  14       16.62       26.78      9.93 o 
   5   1  14       58.55       44.01     11.50 o 
   6   1  14     1299.20     1266.34     35.99 o 
   7   1  14      926.58      869.41     37.01 o 
   8   1  14       22.41       21.53     16.49 o 
   9   1  14        3.05      -12.88     20.52 o 
  10   1  14      364.73      399.72     87.29 o 
  11   1  14      145.12      163.26     31.96 o 
  12   1  14       33.98       51.56     28.18 o 
  13   1  14        5.38        6.98     27.47 o 
 -14   2  14      221.72      192.70     55.62 o 
 -13   2  14       19.72       29.94     26.84 o 
 -12   2  14      301.36      305.92     31.10 o 
 -11   2  14      639.29      685.95     37.21 o 
 -10   2  14       68.87       75.11     19.72 o 
  -9   2  14        9.48       11.31     12.59 o 
  -8   2  14        3.26        3.76     12.19 o 
  -7   2  14      749.93      759.05     46.51 o 
  -6   2  14       87.46      112.46     23.30 o 
  -5   2  14     5363.56     5128.06    165.18 o 
  -4   2  14      984.28      994.79     32.30 o 
  -3   2  14     1648.29     1534.74     56.09 o 
  -2   2  14     2421.00     2415.67    101.08 o 
  -1   2  14        2.08        1.15      8.30 o 
   0   2  14     3132.18     2842.11     72.90 o 
   1   2  14       14.39        9.65      8.80 o 
   2   2  14     2393.32     2268.29     90.70 o 
   3   2  14       91.40      102.40     12.46 o 
   4   2  14      669.39      640.65     22.55 o 
   5   2  14      400.21      377.31     20.75 o 
   6   2  14      401.40      421.85     24.53 o 
   7   2  14      445.61      462.32     25.50 o 
   8   2  14       64.40       36.58     14.92 o 
   9   2  14      227.53      273.79     45.50 o 
  10   2  14      369.45      377.70     40.25 o 
  11   2  14       23.92        2.60     22.33 o 
  12   2  14        3.34       -9.89     24.81 o 
  13   2  14       77.52       51.89     32.91 o 
 -13   3  14       14.07       19.74     26.69 o 
 -12   3  14      162.47      123.98     31.75 o 
 -11   3  14       65.88       30.19     23.82 o 
 -10   3  14        0.27       -4.05     21.02 o 
  -9   3  14      250.91      237.43     31.98 o 
  -8   3  14       56.95       13.12     15.33 o 
  -7   3  14      352.76      334.68     27.59 o 
  -6   3  14      345.27      389.79     27.16 o 
  -5   3  14      129.86       90.91     18.08 o 
  -4   3  14       67.66       38.28     14.55 o 
  -3   3  14     1406.35     1340.54     79.86 o 
  -2   3  14     1357.99     1318.75     60.96 o 
  -1   3  14        0.53       -9.33      9.51 o 
   0   3  14      651.79      623.44     25.38 o 
   1   3  14      386.04      372.36     20.96 o 
   2   3  14       18.51       10.24     10.69 o 
   3   3  14      303.80      302.89     17.71 o 
   4   3  14      990.49     1027.52     30.58 o 
   5   3  14      123.19      118.12     16.53 o 
   6   3  14      156.81      173.12     18.50 o 
   7   3  14        3.79        9.93     12.23 o 
   8   3  14        3.64       -7.11     15.28 o 
   9   3  14      322.14      311.25     29.56 o 
  10   3  14       13.25        1.71     18.40 o 
  11   3  14       13.97        7.56     20.36 o 
  12   3  14      235.67      230.70     47.09 o 
 -13   4  14      231.82      285.04     41.62 o 
 -12   4  14       36.10       38.69     28.31 o 
 -11   4  14      260.46      231.90     36.21 o 
 -10   4  14      202.94      173.28     38.49 o 
  -9   4  14      426.24      438.42     62.89 o 
  -8   4  14      132.21       84.71     19.24 o 
  -7   4  14      510.87      541.24     31.44 o 
  -6   4  14        1.93        5.20     13.98 o 
  -5   4  14        1.37        6.92     14.02 o 
  -4   4  14     1644.75     1482.62    112.65 o 
  -3   4  14       68.04       80.12     17.15 o 
  -2   4  14      291.99      291.36     21.03 o 
  -1   4  14      105.07      109.74     15.48 o 
   0   4  14      817.66      766.49     50.68 o 
   1   4  14       56.12       41.78     13.41 o 
   2   4  14        0.06       -2.33     12.42 o 
   3   4  14        2.19       -1.84     13.44 o 
   4   4  14      144.49      127.08     19.51 o 
   5   4  14      312.78      379.09     27.96 o 
   6   4  14      131.28      121.85     20.58 o 
   7   4  14       69.57       64.21     25.58 o 
   8   4  14      856.65      758.68     49.73 o 
   9   4  14       71.04       81.24     27.82 o 
  10   4  14       60.24       45.05     26.24 o 
  11   4  14      201.37      211.67     37.75 o 
  12   4  14       15.33       36.73     30.42 o 
 -12   5  14      132.67      149.61     35.50 o 
 -11   5  14       72.04       97.26     31.11 o 
 -10   5  14      112.24       88.58     37.31 o 
  -9   5  14       95.21       97.33     27.83 o 
  -8   5  14      143.43       98.65     27.28 o 
  -7   5  14        3.79      -11.66     16.10 o 
  -6   5  14        1.78       -8.24     14.49 o 
  -5   5  14      109.64       95.13     23.29 o 
  -4   5  14      325.93      293.42     30.08 o 
  -3   5  14      232.08      273.87     21.81 o 
  -2   5  14      462.77      410.37     27.67 o 
  -1   5  14      925.92      894.89     81.34 o 
   0   5  14      797.78      726.02     56.00 o 
   1   5  14       78.54       76.26     20.74 o 
   2   5  14     1183.80     1179.69     60.73 o 
   3   5  14      113.15      151.64     21.37 o 
   4   5  14        0.76       15.13     15.74 o 
   5   5  14        0.86       12.35     15.84 o 
   6   5  14       12.92        7.52     15.67 o 
   7   5  14      146.03      128.26     27.95 o 
   8   5  14       24.69        4.98     21.40 o 
   9   5  14       12.05      -20.72     20.72 o 
  10   5  14      101.65      143.37     33.53 o 
  11   5  14        0.38        5.36     26.07 o 
 -12   6  14      107.98      110.30     37.68 o 
 -11   6  14        2.25       -8.34     24.69 o 
 -10   6  14      216.45      194.44     34.38 o 
  -9   6  14      163.21      176.24     33.91 o 
  -8   6  14      147.38       89.27     27.24 o 
  -7   6  14      245.99      285.51     69.10 o 
  -6   6  14      316.70      344.20     72.01 o 
  -5   6  14      999.80      994.77    164.64 o 
  -4   6  14      143.17      175.55     30.24 o 
  -3   6  14     2270.64     2262.04    135.36 o 
  -2   6  14      970.24     1046.37     83.68 o 
  -1   6  14      276.62      234.94     25.81 o 
   0   6  14      544.22      569.82     32.76 o 
   1   6  14       34.46       32.35     15.89 o 
   2   6  14     1267.85     1242.11     73.28 o 
   3   6  14       26.97       42.59     17.24 o 
   4   6  14      753.92      755.91     61.90 o 
   5   6  14      135.77      195.30     24.37 o 
   6   6  14      701.26      645.18     46.09 o 
   7   6  14      194.50      206.74     73.25 o 
   8   6  14       48.17       23.51     29.92 o 
   9   6  14      397.82      376.59     44.30 o 
  10   6  14       18.20       14.65     28.69 o 
 -11   7  14      105.06      104.71     33.11 o 
 -10   7  14      465.24      531.56     79.59 o 
  -9   7  14        0.35      -21.02     21.02 o 
  -8   7  14     1332.04     1300.86    174.63 o 
  -7   7  14       29.12       71.97     26.98 o 
  -6   7  14      417.93      420.64     42.58 o 
  -5   7  14      392.35      439.57     51.53 o 
  -4   7  14      787.57      754.63     87.04 o 
  -3   7  14        3.56      -15.75     15.75 o 
  -2   7  14      154.17      142.66     23.23 o 
  -1   7  14       48.37       60.50     18.26 o 
   0   7  14     1180.80     1247.43     54.11 o 
   1   7  14      238.11      292.16     42.28 o 
   2   7  14      710.05      728.51     60.48 o 
   3   7  14      973.55     1009.93     43.20 o 
   4   7  14       81.28       82.97     20.36 o 
   5   7  14      700.56      709.86     48.57 o 
   6   7  14      198.26      175.74     33.25 o 
   7   7  14      437.00      436.55     61.27 o 
   8   7  14      284.99      263.58     40.56 o 
   9   7  14      827.67      920.87    105.97 o 
  -9   8  14       13.91       11.23     26.67 o 
  -8   8  14       63.68       62.01     29.55 o 
  -7   8  14      385.35      366.54     43.81 o 
  -6   8  14        8.18        6.76     23.53 o 
  -5   8  14      225.39      184.77     69.78 o 
  -4   8  14        6.40       -6.12     29.80 o 
  -3   8  14       33.45        4.55     21.63 o 
  -2   8  14        4.23       -7.03     16.52 o 
  -1   8  14       88.45       92.35     21.98 o 
   0   8  14      303.98      297.48     30.00 o 
   1   8  14       35.72       18.74     17.96 o 
   2   8  14      307.57      368.91     54.12 o 
   3   8  14       10.85        7.92     18.03 o 
   4   8  14      118.37       76.28     26.98 o 
   5   8  14       40.37       51.72     25.98 o 
   6   8  14      121.00      119.67     57.61 o 
   7   8  14       45.70       45.53     32.65 o 
   8   8  14      143.45      121.04     52.71 o 
  -8   9  14        2.46       25.83     36.25 o 
  -7   9  14      282.38      369.99     54.82 o 
  -6   9  14      214.83      240.64     43.58 o 
  -5   9  14        8.53        9.43     25.06 o 
  -4   9  14      183.14      198.97     36.92 o 
  -3   9  14        2.07      -18.50     34.52 o 
  -2   9  14       49.09       49.13     21.17 o 
  -1   9  14       66.93       25.50     20.50 o 
   0   9  14       74.89       55.71     21.65 o 
   1   9  14      208.08      230.51     30.10 o 
   2   9  14       10.98       15.56     19.51 o 
   3   9  14        8.18       -9.88     23.57 o 
   4   9  14      147.41      127.00     32.60 o 
   5   9  14       33.27       45.49     28.41 o 
   6   9  14       58.80       52.21     36.44 o 
  -5  10  14        5.75       -6.94     27.41 o 
  -4  10  14        0.43      -10.91     25.83 o 
  -3  10  14       14.63       16.64     28.44 o 
  -2  10  14       15.61       12.66     22.06 o 
  -1  10  14       13.25       10.71     20.55 o 
   0  10  14        2.12       -7.54     20.49 o 
   1  10  14       35.41      -19.95     24.01 o 
   2  10  14       79.27       58.87     22.95 o 
   3  10  14        2.55       -8.29     25.47 o 
   4  10  14      116.48      114.98     35.82 o 
 -13   1  15      113.30       77.18     30.38 o 
 -12   1  15       18.92       17.90     23.70 o 
 -11   1  15      321.71      322.25     39.05 o 
 -10   1  15       47.65       30.21     14.90 o 
  -9   1  15      173.78      225.82     21.49 o 
  -8   1  15      124.65      154.50     18.85 o 
  -7   1  15     1014.82      955.36     32.13 o 
  -6   1  15        0.87       -5.74     10.61 o 
  -5   1  15      434.73      377.09     25.84 o 
  -4   1  15     2674.27     2400.01    129.57 o 
  -3   1  15     1141.39     1080.35     64.13 o 
  -2   1  15      336.70      321.18     42.97 o 
  -1   1  15        2.42        9.50     10.13 o 
   0   1  15      573.76      555.66     23.82 o 
   1   1  15      275.44      265.62     39.41 o 
   2   1  15      774.19      714.72     27.63 o 
   3   1  15       33.99       34.85     10.38 o 
   4   1  15        0.49       -0.60      9.44 o 
   5   1  15      224.38      248.58     22.55 o 
   6   1  15      433.41      453.24     22.29 o 
   7   1  15      209.75      209.13     34.99 o 
   8   1  15      509.37      536.53     41.27 o 
   9   1  15        1.25      -10.37     21.46 o 
  10   1  15      176.88      131.80     31.17 o 
  11   1  15      467.51      481.13     66.61 o 
  12   1  15       28.42       10.45     26.64 o 
 -13   2  15       98.96      119.69     45.57 o 
 -12   2  15       12.49       18.31     23.70 o 
 -11   2  15      146.11      108.83     29.06 o 
 -10   2  15      114.65      123.89     29.39 o 
  -9   2  15      939.39      887.23     38.74 o 
  -8   2  15      258.19      242.19     25.54 o 
  -7   2  15      910.72      860.55     37.41 o 
  -6   2  15      835.06      751.39     35.12 o 
  -5   2  15      297.96      374.45     27.85 o 
  -4   2  15      645.53      710.67     36.03 o 
  -3   2  15       97.37      102.90     17.68 o 
  -2   2  15     1983.27     1973.70     75.31 o 
  -1   2  15      924.19      949.19     29.21 o 
   0   2  15     3900.48     3659.38     77.39 o 
   1   2  15      961.04     1041.34     26.42 o 
   2   2  15       12.75        7.24      9.62 o 
   3   2  15       56.35       59.02     11.69 o 
   4   2  15      153.18      170.06     17.47 o 
   5   2  15      177.18      188.70     16.86 o 
   6   2  15        3.42        0.54     12.34 o 
   7   2  15       63.90       52.62     15.50 o 
   8   2  15       25.26       16.24     15.21 o 
   9   2  15      100.92       81.56     21.64 o 
  10   2  15       15.91       10.93     22.52 o 
  11   2  15        0.73      -20.76     21.90 o 
  12   2  15       98.01       55.99     29.50 o 
 -13   3  15       21.93        5.68     27.23 o 
 -12   3  15      246.84      214.98     37.81 o 
 -11   3  15      271.51      318.27     39.85 o 
 -10   3  15      578.35      522.04     42.57 o 
  -9   3  15       77.94       79.70     26.09 o 
  -8   3  15       28.87       23.41     15.97 o 
  -7   3  15     1895.10     1792.53     81.15 o 
  -6   3  15       54.34       58.39     17.31 o 
  -5   3  15      330.95      337.68     26.12 o 
  -4   3  15        5.05       11.98     12.93 o 
  -3   3  15        9.95       20.66     14.13 o 
  -2   3  15        5.56       -0.56     10.49 o 
  -1   3  15     2180.91     2011.20     83.48 o 
   0   3  15        7.23       -5.69     10.62 o 
   1   3  15      560.88      525.86     24.82 o 
   2   3  15     2343.64     2209.57     56.79 o 
   3   3  15     1911.21     1886.19     53.01 o 
   4   3  15      930.65      957.25     36.39 o 
   5   3  15        0.21        4.55     13.97 o 
   6   3  15     1271.00     1213.23     57.52 o 
   7   3  15       34.76       58.37     18.16 o 
   8   3  15      160.44      138.21     30.12 o 
   9   3  15       57.41       50.74     25.96 o 
  10   3  15        0.47      -21.27     21.27 o 
  11   3  15      130.41      117.37     32.30 o 
  12   3  15      159.07      123.44     36.75 o 
 -13   4  15      132.27      129.62     52.52 o 
 -12   4  15      755.53      816.78     56.30 o 
 -11   4  15        7.86       24.42     24.18 o 
 -10   4  15      891.92      998.63    103.74 o 
  -9   4  15      164.38      189.16     33.80 o 
  -8   4  15      752.65      705.10     36.39 o 
  -7   4  15      177.38      182.07     26.71 o 
  -6   4  15     1129.32     1173.47    103.75 o 
  -5   4  15     1054.48     1107.26    110.09 o 
  -4   4  15      401.40      371.62     29.78 o 
  -3   4  15     1010.78     1070.50     59.09 o 
  -2   4  15       28.45       42.71     13.38 o 
  -1   4  15       79.53       88.80     15.00 o 
   0   4  15       39.68       35.32     12.77 o 
   1   4  15      415.58      387.22     23.14 o 
   2   4  15        2.23       14.55     21.54 o 
   3   4  15     1696.24     1699.20     62.29 o 
   4   4  15      621.29      656.05     33.80 o 
   5   4  15     1009.10     1010.55     44.69 o 
   6   4  15      473.82      490.78     32.01 o 
   7   4  15      169.83      175.00     39.98 o 
   8   4  15      385.17      363.62     40.42 o 
   9   4  15       52.82       48.83     26.63 o 
  10   4  15      535.66      579.18     51.88 o 
  11   4  15      191.58      158.00     36.61 o 
 -12   5  15      127.19      133.96     33.46 o 
 -11   5  15        1.16      -10.88     23.47 o 
 -10   5  15       21.60       36.80     29.74 o 
  -9   5  15      328.71      345.57     41.47 o 
  -8   5  15       66.35       43.29     25.56 o 
  -7   5  15       16.08        6.89     15.67 o 
  -6   5  15        1.66       -3.02     14.48 o 
  -5   5  15      410.94      453.12     30.95 o 
  -4   5  15      502.47      537.40     32.00 o 
  -3   5  15      776.66      724.54     62.82 o 
  -2   5  15     1033.67     1059.51     35.44 o 
  -1   5  15      127.22      121.56     30.55 o 
   0   5  15     1875.62     1939.04     99.48 o 
   1   5  15        0.80       -6.15     13.42 o 
   2   5  15      377.15      365.23     27.31 o 
   3   5  15      918.06      894.03     46.17 o 
   4   5  15     1038.93      956.68     59.27 o 
   5   5  15       14.32        7.30     16.06 o 
   6   5  15       25.58        1.70     18.37 o 
   7   5  15      517.81      492.55     45.47 o 
   8   5  15        1.61       -6.78     21.24 o 
   9   5  15       18.76       28.41     27.00 o 
  10   5  15       61.99      109.14     31.68 o 
  11   5  15       99.56       81.11     33.48 o 
 -11   6  15        0.13      -18.95     24.89 o 
 -10   6  15      141.81      149.67     35.54 o 
  -9   6  15      124.23       94.66     37.93 o 
  -8   6  15       63.94       42.99     25.46 o 
  -7   6  15        0.46       -0.90     22.43 o 
  -6   6  15       57.19       44.03     29.12 o 
  -5   6  15        3.83        3.56     21.39 o 
  -4   6  15        0.29        4.40     20.89 o 
  -3   6  15        0.30       -1.23     19.27 o 
  -2   6  15      244.94      284.38     29.60 o 
  -1   6  15       12.54       30.60     16.56 o 
   0   6  15       43.11       28.90     17.18 o 
   1   6  15        0.64      -14.23     14.23 o 
   2   6  15       62.90       50.23     18.51 o 
   3   6  15       15.49       15.33     17.13 o 
   4   6  15      412.37      414.96     32.69 o 
   5   6  15       11.31        4.59     16.62 o 
   6   6  15      453.40      407.94     42.00 o 
   7   6  15      299.49      307.33     40.70 o 
   8   6  15       57.19       55.01     27.58 o 
   9   6  15       16.61       33.75     27.69 o 
  10   6  15      241.45      204.21     38.01 o 
 -10   7  15       17.60       64.74     68.60 o 
  -9   7  15       17.12        5.34     26.69 o 
  -8   7  15        0.25       -0.70     23.23 o 
  -7   7  15        5.17       11.31     24.69 o 
  -6   7  15       53.68       41.80     25.21 o 
  -5   7  15       58.85       71.94     26.03 o 
  -4   7  15       84.77       80.85     53.20 o 
  -3   7  15        0.77       -4.05     22.68 o 
  -2   7  15        8.43        6.59     16.15 o 
  -1   7  15       20.12       26.13     17.48 o 
   0   7  15        7.37       -8.66     15.48 o 
   1   7  15       37.49       29.16     17.97 o 
   2   7  15        9.95       -6.25     15.87 o 
   3   7  15       63.25       65.29     20.29 o 
   4   7  15       31.64       24.76     18.66 o 
   5   7  15       47.83       26.88     24.04 o 
   6   7  15        6.84       -0.89     22.90 o 
   7   7  15       68.89       56.48     28.31 o 
   8   7  15       72.12      110.51     33.83 o 
   9   7  15      101.07      119.28     33.23 o 
  -9   8  15       13.85       39.11     40.60 o 
  -8   8  15       39.47       31.80     27.42 o 
  -7   8  15        3.35       -3.38     23.66 o 
  -6   8  15       84.18       75.56     30.49 o 
  -5   8  15       25.10       28.46     26.97 o 
  -4   8  15       28.48        3.93     22.89 o 
  -3   8  15       17.84       -4.50     22.43 o 
  -2   8  15       23.11       -8.85     17.59 o 
  -1   8  15      253.26      301.98     35.15 o 
   0   8  15       31.03       38.19     20.94 o 
   1   8  15        0.44       -8.38     17.46 o 
   2   8  15      112.70      137.52     25.38 o 
   3   8  15       31.43       24.38     19.41 o 
   4   8  15      239.46      262.87     54.57 o 
   5   8  15        3.37       -7.52     23.55 o 
   6   8  15      321.80      382.68     45.77 o 
   7   8  15      180.59      179.63     47.99 o 
  -7   9  15      198.66      218.03     57.36 o 
  -6   9  15       15.19       18.46     40.79 o 
  -5   9  15      225.24      249.67     40.20 o 
  -4   9  15       85.31      109.71     32.91 o 
  -3   9  15      532.72      537.32     51.15 o 
  -2   9  15        3.29      -11.19     19.73 o 
  -1   9  15        1.08       -6.09     20.06 o 
   0   9  15      667.35      751.30     45.16 o 
   1   9  15      105.33       74.80     24.79 o 
   2   9  15      263.27      276.31     32.53 o 
   3   9  15       12.37       33.01     27.72 o 
   4   9  15      453.60      500.42     50.61 o 
   5   9  15       22.25        5.90     26.59 o 
  -3  10  15        4.69        8.75     27.59 o 
  -2  10  15      160.17      161.39     30.62 o 
  -1  10  15      197.69      229.67     33.72 o 
   0  10  15        0.56      -19.46     21.60 o 
   1  10  15      324.88      391.56     40.67 o 
   2  10  15       12.80       23.37     23.97 o 
 -13   0  16      125.71      115.10     48.05 o 
 -12   0  16      324.61      385.89     61.96 o 
 -11   0  16      865.85      954.54     52.28 o 
 -10   0  16       52.67       33.15     22.08 o 
  -9   0  16     1299.45     1407.84     98.09 o 
  -8   0  16      188.58      233.30     30.60 o 
  -7   0  16     3055.13     2884.00    191.77 o 
  -6   0  16     1650.22     1666.73    162.46 o 
  -5   0  16       73.28      108.08     23.73 o 
  -4   0  16      791.75      862.68     59.10 o 
  -3   0  16      160.25      153.66     23.92 o 
  -2   0  16       18.48      -19.87     19.87 o 
  -1   0  16      552.26      445.69     32.84 o 
   0   0  16     3851.43     3350.57    315.49 o 
   1   0  16      371.42      311.75     30.22 o 
   2   0  16      151.20      188.12     26.11 o 
   3   0  16        4.09       -7.36     15.82 o 
   4   0  16       94.32       62.82     20.24 o 
   5   0  16      825.11      719.79     42.49 o 
   6   0  16      679.75      662.71     43.93 o 
   7   0  16      315.75      296.78     34.63 o 
   8   0  16     1761.10     1735.55     65.40 o 
   9   0  16       38.29       32.16     38.37 o 
  10   0  16      229.18      355.85     59.85 o 
  11   0  16      106.41      107.90     47.31 o 
  12   0  16       18.49       38.74     42.09 o 
 -13   1  16        5.65      -26.81     26.81 o 
 -12   1  16       46.31       47.67     28.13 o 
 -11   1  16        4.96        9.11     18.72 o 
 -10   1  16      194.92      153.59     20.18 o 
  -9   1  16       68.10       38.88     14.93 o 
  -8   1  16       67.55       64.33     17.37 o 
  -7   1  16      219.31      212.89     20.44 o 
  -6   1  16      297.27      328.48     23.23 o 
  -5   1  16      354.06      301.82     21.63 o 
  -4   1  16       30.67        7.86     11.47 o 
  -3   1  16       48.43       39.60     12.56 o 
  -2   1  16     1162.80     1107.24     43.06 o 
  -1   1  16     1632.26     1558.12     71.13 o 
   0   1  16      108.39      139.31     21.83 o 
   1   1  16     1902.32     1820.93     86.47 o 
   2   1  16      491.04      507.98     24.71 o 
   3   1  16      547.95      553.93     25.92 o 
   4   1  16        0.60       -7.03     11.25 o 
   5   1  16       85.49       73.57     13.42 o 
   6   1  16     1914.62     1889.62     40.10 o 
   7   1  16      400.72      444.13     24.26 o 
   8   1  16      174.03      218.44     22.56 o 
   9   1  16       34.60       35.27     25.53 o 
  10   1  16      248.68      253.23     37.17 o 
  11   1  16       18.55        5.76     28.11 o 
  12   1  16        7.25       -9.26     29.08 o 
 -13   2  16       83.17      111.37     52.15 o 
 -12   2  16       57.24       88.96     30.45 o 
 -11   2  16       51.83       23.42     24.69 o 
 -10   2  16        5.56        0.71     21.99 o 
  -9   2  16        0.95        1.83     15.85 o 
  -8   2  16       75.01       59.35     18.69 o 
  -7   2  16      154.54      163.47     22.43 o 
  -6   2  16      288.66      341.36     28.04 o 
  -5   2  16      478.91      421.60     28.86 o 
  -4   2  16        0.83       -4.62     12.83 o 
  -3   2  16       45.77       36.05     15.38 o 
  -2   2  16     2059.96     2001.83     89.21 o 
  -1   2  16      360.31      364.56     40.95 o 
   0   2  16       13.87       27.17     12.26 o 
   1   2  16     1229.22     1159.70     44.62 o 
   2   2  16      700.73      628.98     26.54 o 
   3   2  16       36.76       14.78     11.10 o 
   4   2  16       51.71       29.35     11.95 o 
   5   2  16      421.33      395.70     21.84 o 
   6   2  16       40.80       14.36     14.03 o 
   7   2  16       92.45       85.41     17.62 o 
   8   2  16      112.52      105.25     19.78 o 
   9   2  16      140.36      107.07     23.55 o 
  10   2  16        7.75        2.50     19.41 o 
  11   2  16       29.24        1.98     22.05 o 
 -12   3  16      546.40      538.85     70.28 o 
 -11   3  16      241.52      223.58     36.69 o 
 -10   3  16      274.74      332.12     40.17 o 
  -9   3  16       32.09       20.32     21.80 o 
  -8   3  16      500.55      497.52     32.76 o 
  -7   3  16      143.53      156.87     22.63 o 
  -6   3  16      421.67      439.18     31.47 o 
  -5   3  16     1141.41     1118.77     42.20 o 
  -4   3  16      752.28      781.58     86.25 o 
  -3   3  16       54.39       58.04     17.45 o 
  -2   3  16       71.48       73.16     18.02 o 
  -1   3  16       49.63      100.20     31.90 o 
   0   3  16        4.70        2.48     11.61 o 
   1   3  16       95.70       93.04     17.79 o 
   2   3  16        4.66        6.33     11.95 o 
   3   3  16        7.67       20.68     12.70 o 
   4   3  16      173.90      167.31     25.74 o 
   5   3  16      181.41      175.86     22.77 o 
   6   3  16      358.71      407.15     29.80 o 
   7   3  16      128.53      126.35     21.59 o 
   8   3  16        8.50       29.39     22.39 o 
   9   3  16      581.49      581.80     45.72 o 
  10   3  16        0.39      -21.98     24.06 o 
  11   3  16      165.56      133.75     35.61 o 
 -12   4  16        1.15       12.62     28.12 o 
 -11   4  16      195.30      204.35     37.56 o 
 -10   4  16       11.20       -0.28     22.76 o 
  -9   4  16       11.26        6.75     35.01 o 
  -8   4  16      135.68      120.39     22.00 o 
  -7   4  16        8.25       -5.74     15.00 o 
  -6   4  16      139.08      138.82     22.16 o 
  -5   4  16      194.93      186.28     24.00 o 
  -4   4  16      543.24      599.05     33.84 o 
  -3   4  16      127.73      134.10     22.15 o 
  -2   4  16       15.87        2.07     12.55 o 
  -1   4  16     1086.91     1098.12     75.43 o 
   0   4  16      293.85      295.35     22.72 o 
   1   4  16      443.64      441.33     29.52 o 
   2   4  16      611.38      640.78     51.42 o 
   3   4  16       63.86       95.25     18.69 o 
   4   4  16      171.58      221.81     25.66 o 
   5   4  16      176.43      179.10     24.45 o 
   6   4  16       92.66      120.66     30.62 o 
   7   4  16       58.33       22.86     22.14 o 
   8   4  16       57.18       74.75     28.28 o 
   9   4  16        1.40       22.24     25.11 o 
  10   4  16      104.65      115.38     33.76 o 
  11   4  16       16.41      -15.82     27.39 o 
 -11   5  16        1.72      -12.22     25.00 o 
 -10   5  16      345.90      399.15     47.31 o 
  -9   5  16        3.20       -5.78     21.97 o 
  -8   5  16      385.09      424.28     43.54 o 
  -7   5  16       12.33       13.92     16.76 o 
  -6   5  16      172.67      231.49     26.65 o 
  -5   5  16      191.76      159.90     24.47 o 
  -4   5  16      794.27      792.74     39.39 o 
  -3   5  16      127.01      125.11     22.45 o 
  -2   5  16      443.03      426.00     26.81 o 
  -1   5  16     1046.58     1072.80     79.64 o 
   0   5  16        0.27       -8.88     14.39 o 
   1   5  16      494.12      444.91     30.13 o 
   2   5  16      344.98      353.06     29.48 o 
   3   5  16       41.07       19.06     17.04 o 
   4   5  16        4.78       -4.25     14.78 o 
   5   5  16        6.96       -9.26     16.89 o 
   6   5  16        2.25       11.04     17.05 o 
   7   5  16      229.08      246.23     36.90 o 
   8   5  16       86.25       40.07     47.55 o 
   9   5  16      278.16      222.56     38.00 o 
  10   5  16      171.02      155.84     37.72 o 
 -10   6  16        0.06       23.64     26.89 o 
  -9   6  16        1.50      -21.14     21.14 o 
  -8   6  16        3.02        6.42     24.53 o 
  -7   6  16      296.78      289.26     39.61 o 
  -6   6  16        0.36       14.13     21.67 o 
  -5   6  16      443.28      470.95     98.83 o 
  -4   6  16       77.63       65.01     25.85 o 
  -3   6  16      590.38      528.75     44.03 o 
  -2   6  16      826.04      774.39     84.49 o 
  -1   6  16      664.67      662.58     36.33 o 
   0   6  16      736.64      727.11     62.74 o 
   1   6  16       38.35       25.48     18.13 o 
   2   6  16     1328.64     1309.45     56.76 o 
   3   6  16        8.23       -2.58     16.34 o 
   4   6  16      801.47      843.58     41.47 o 
   5   6  16      537.33      556.45     36.64 o 
   6   6  16      453.12      450.18     46.75 o 
   7   6  16      317.38      334.77     42.65 o 
   8   6  16       57.96       85.04     29.48 o 
   9   6  16      202.77      240.14     40.82 o 
  -9   7  16      100.51      158.22     36.63 o 
  -8   7  16      328.76      265.49     85.80 o 
  -7   7  16       13.22       24.32     27.20 o 
  -6   7  16       12.96      -22.25     22.25 o 
  -5   7  16      706.63      793.30    132.05 o 
  -4   7  16       14.08       -7.72     41.66 o 
  -3   7  16       41.18        8.87     22.86 o 
  -2   7  16      116.52      174.12     29.33 o 
  -1   7  16       37.61       59.71     20.02 o 
   0   7  16       47.58       57.82     19.77 o 
   1   7  16       12.33       13.22     17.61 o 
   2   7  16        3.96       10.53     17.85 o 
   3   7  16        3.07       17.44     18.19 o 
   4   7  16      194.18      241.19     28.86 o 
   5   7  16      397.29      407.84     59.97 o 
   6   7  16       31.26       30.57     25.12 o 
   7   7  16        4.90       -9.54     26.37 o 
   8   7  16       27.60       50.10     38.37 o 
  -8   8  16        4.58       15.59     29.36 o 
  -7   8  16      223.61      207.34     41.66 o 
  -6   8  16       41.06       33.93     27.87 o 
  -5   8  16      381.22      405.93     75.92 o 
  -4   8  16       98.48       86.41     29.15 o 
  -3   8  16      303.16      285.00     41.00 o 
  -2   8  16      113.03       87.59     23.45 o 
  -1   8  16      228.79      250.50     30.13 o 
   0   8  16      325.81      298.26     31.77 o 
   1   8  16      134.98      157.34     34.16 o 
   2   8  16      385.25      383.58     35.60 o 
   3   8  16        2.57       -5.49     19.37 o 
   4   8  16      245.91      233.21     38.15 o 
   5   8  16        7.79      -13.74     23.60 o 
   6   8  16       71.68       39.44     28.71 o 
  -5   9  16        3.51       -4.85     24.96 o 
  -4   9  16      366.93      474.49    106.16 o 
  -3   9  16      275.53      335.69     63.69 o 
  -2   9  16      323.29      371.15     47.21 o 
  -1   9  16      146.02      192.08     30.45 o 
   0   9  16       74.90       61.21     23.84 o 
   1   9  16      436.52      465.05     38.70 o 
   2   9  16       80.20       82.79     24.83 o 
   3   9  16      344.78      362.86     47.12 o 
   4   9  16      157.06      211.38     45.88 o 
 -12   1  17      201.44      198.16     52.77 o 
 -11   1  17        0.43      -17.67     22.67 o 
 -10   1  17       45.92        5.61     17.98 o 
  -9   1  17      116.48       92.47     21.85 o 
  -8   1  17       21.93        9.21     13.88 o 
  -7   1  17      260.57      274.31     23.08 o 
  -6   1  17       31.21       16.17     13.55 o 
  -5   1  17      212.57      164.61     18.55 o 
  -4   1  17        5.74        5.93     12.06 o 
  -3   1  17       37.57       31.44     12.75 o 
  -2   1  17     1435.39     1360.61     58.19 o 
  -1   1  17      455.58      403.98     29.57 o 
   0   1  17      199.07      157.10     22.06 o 
   1   1  17        0.06       29.66     12.92 o 
   2   1  17     1079.29     1056.96     41.68 o 
   3   1  17      771.09      737.80     29.56 o 
   4   1  17       33.44       22.56     13.58 o 
   5   1  17       40.89       18.92     14.05 o 
   6   1  17      330.23      327.46     37.96 o 
   7   1  17       12.67       -2.64     15.50 o 
   8   1  17      103.03       69.40     22.50 o 
   9   1  17      330.96      335.77     40.13 o 
  10   1  17       53.65       46.02     29.29 o 
  11   1  17       25.51      -18.52     27.90 o 
 -12   2  17      228.95      250.69     38.34 o 
 -11   2  17        0.03      -18.98     24.00 o 
 -10   2  17       74.30       99.69     29.94 o 
  -9   2  17      273.11      340.35     31.08 o 
  -8   2  17      493.91      457.71     32.66 o 
  -7   2  17       87.06      141.22     22.00 o 
  -6   2  17      216.97      204.53     24.20 o 
  -5   2  17       59.79       38.28     17.29 o 
  -4   2  17       53.79       20.35     15.46 o 
  -3   2  17      170.19      134.74     30.59 o 
  -2   2  17      768.47      710.67     34.95 o 
  -1   2  17      504.50      526.56     30.61 o 
   0   2  17      116.83       88.94     19.01 o 
   1   2  17     2724.21     2831.07    156.82 o 
   2   2  17       11.88       15.22     19.07 o 
   3   2  17     1479.73     1449.35     47.85 o 
   4   2  17      721.62      766.18     41.08 o 
   5   2  17     1369.34     1300.37     74.43 o 
   6   2  17      174.54      189.30     30.48 o 
   7   2  17      214.33      247.77     24.02 o 
   8   2  17     1109.09     1166.28     47.70 o 
   9   2  17       97.92       92.45     29.45 o 
  10   2  17      442.91      489.60     49.04 o 
  11   2  17       64.52       80.57     34.70 o 
 -12   3  17        0.70      -11.71     26.82 o 
 -11   3  17      559.33      548.60     53.58 o 
 -10   3  17        4.93      -23.65     23.65 o 
  -9   3  17     1472.75     1558.89    154.52 o 
  -8   3  17       55.02       33.13     19.00 o 
  -7   3  17      724.04      751.48     38.98 o 
  -6   3  17     1126.42     1172.44     54.78 o 
  -5   3  17     1341.82     1271.96     46.49 o 
  -4   3  17     2012.34     1936.49    107.44 o 
  -3   3  17        2.74        8.97     14.71 o 
  -2   3  17     2759.01     2719.55    141.51 o 
  -1   3  17      271.12      214.40     24.19 o 
   0   3  17      278.23      325.80     31.64 o 
   1   3  17       13.87        8.28     14.96 o 
   2   3  17     1916.98     1885.55     98.75 o 
   3   3  17      289.98      373.63     41.90 o 
   4   3  17     2174.31     2193.42     59.87 o 
   5   3  17      560.21      693.89     51.47 o 
   6   3  17      225.93      235.56     26.27 o 
   7   3  17     1028.08     1187.74     59.97 o 
   8   3  17       50.37       23.93     25.00 o 
   9   3  17      169.23      219.63     37.04 o 
  10   3  17       38.82       43.56     29.32 o 
 -11   4  17       79.31       31.05     28.00 o 
 -10   4  17      556.52      497.30     47.99 o 
  -9   4  17      159.04      142.05     31.63 o 
  -8   4  17      246.32      276.24     30.79 o 
  -7   4  17       11.34       19.91     17.55 o 
  -6   4  17      427.53      455.15     33.85 o 
  -5   4  17      160.47      176.69     24.41 o 
  -4   4  17      397.82      336.72     32.43 o 
  -3   4  17     1428.84     1522.18     66.73 o 
  -2   4  17        0.24        7.23     30.98 o 
  -1   4  17      297.71      298.38     48.94 o 
   0   4  17       52.53       53.51     18.00 o 
   1   4  17       37.87       30.47     13.61 o 
   2   4  17        5.85       -2.45     12.72 o 
   3   4  17      851.91      836.99     42.64 o 
   4   4  17       48.78       51.57     18.59 o 
   5   4  17      101.17       83.89     21.09 o 
   6   4  17      493.26      492.43     33.71 o 
   7   4  17       28.24       17.86     37.62 o 
   8   4  17       44.77       95.20     29.75 o 
   9   4  17       24.38       25.75     27.18 o 
  10   4  17       60.27       27.45     30.26 o 
 -11   5  17      135.40      187.28     38.43 o 
 -10   5  17       13.91       28.32     28.44 o 
  -9   5  17        0.90       -5.00     23.64 o 
  -8   5  17      104.32      110.83     31.34 o 
  -7   5  17       62.49       34.95     19.67 o 
  -6   5  17       93.71       56.27     19.67 o 
  -5   5  17       15.38       10.92     17.45 o 
  -4   5  17        0.88       -0.37     15.95 o 
  -3   5  17      909.39      805.80     78.08 o 
  -2   5  17       21.48       16.20     14.70 o 
  -1   5  17      234.23      188.12     26.13 o 
   0   5  17      133.97      125.47     22.04 o 
   1   5  17      201.21      209.04     37.03 o 
   2   5  17      402.75      393.89     31.49 o 
   3   5  17       22.53       37.43     19.00 o 
   4   5  17      529.59      514.26     34.42 o 
   5   5  17      100.28      115.95     23.52 o 
   6   5  17      366.10      323.45     73.19 o 
   7   5  17       25.93        5.71     23.09 o 
   8   5  17        0.13        3.88     44.08 o 
   9   5  17      357.06      383.05     47.43 o 
 -10   6  17      446.84      544.59     77.79 o 
  -9   6  17        0.46       -8.85     24.89 o 
  -8   6  17      222.02      242.09     40.49 o 
  -7   6  17       52.59       72.38     28.14 o 
  -6   6  17        5.74       20.35     24.44 o 
  -5   6  17      512.10      525.31     48.73 o 
  -4   6  17       40.50       44.81     25.42 o 
  -3   6  17       89.59      151.96     30.50 o 
  -2   6  17       55.24       38.71     19.39 o 
  -1   6  17      320.06      391.67     39.49 o 
   0   6  17       33.03       31.58     17.83 o 
   1   6  17        3.33       11.85     17.37 o 
   2   6  17      437.97      500.97     34.91 o 
   3   6  17       16.39        2.76     17.02 o 
   4   6  17       34.48       40.78     19.10 o 
   5   6  17       38.85       30.10     19.96 o 
   6   6  17       15.22       15.38     24.12 o 
   7   6  17      195.79      205.67     37.24 o 
   8   6  17        0.51       16.68     30.85 o 
  -8   7  17       23.58       31.24     36.50 o 
  -7   7  17       56.80       65.64     29.46 o 
  -6   7  17        3.14      -22.49     22.49 o 
  -5   7  17        6.26      -10.36     23.35 o 
  -4   7  17       15.58       14.59     23.87 o 
  -3   7  17       33.09       47.74     26.65 o 
  -2   7  17       21.45       29.97     19.33 o 
  -1   7  17        0.29      -12.35     17.45 o 
   0   7  17       23.33       32.07     19.53 o 
   1   7  17      394.86      391.69     36.04 o 
   2   7  17        8.83       41.26     20.06 o 
   3   7  17       12.16       -9.04     17.73 o 
   4   7  17      359.55      485.12     38.29 o 
   5   7  17       18.61       11.33     24.75 o 
   6   7  17       64.87       49.47     28.52 o 
   7   7  17      115.51      111.43     34.62 o 
  -7   8  17      194.87      235.78     59.97 o 
  -6   8  17      341.11      471.66    113.42 o 
  -5   8  17      251.74      351.41     46.11 o 
  -4   8  17       25.40       30.11     29.32 o 
  -3   8  17      440.26      517.73     49.07 o 
  -2   8  17       12.20       11.89     21.89 o 
  -1   8  17      333.17      441.99     52.97 o 
   0   8  17      248.87      347.67     35.17 o 
   1   8  17        5.26       -8.71     19.48 o 
   2   8  17      173.75      172.09     36.46 o 
   3   8  17       42.01       51.72     23.82 o 
   4   8  17        1.51      -11.49     24.32 o 
   5   8  17       64.53       55.63     30.13 o 
  -3   9  17      147.67      153.00     36.03 o 
  -2   9  17       49.08       58.77     26.41 o 
  -1   9  17       94.66       75.20     25.38 o 
   0   9  17       71.15       52.93     23.73 o 
   1   9  17       68.89       87.73     25.51 o 
   2   9  17       56.74       57.01     24.58 o 
 -12   0  18        7.01      -35.14     35.14 o 
 -11   0  18       78.96       41.22     40.35 o 
 -10   0  18        3.19       -0.08     22.01 o 
  -9   0  18      445.62      484.65     41.87 o 
  -8   0  18      648.17      714.27     49.79 o 
  -7   0  18      220.57      225.23     33.40 o 
  -6   0  18      779.34      852.20     51.84 o 
  -5   0  18      330.74      239.76     36.50 o 
  -4   0  18      466.30      516.92     91.82 o 
  -3   0  18      329.86      309.08     32.89 o 
  -2   0  18      472.40      534.51     37.47 o 
  -1   0  18      844.70      906.93     87.66 o 
   0   0  18     1034.05     1125.78    134.16 o 
   1   0  18      178.28      292.74     61.83 o 
   2   0  18     1339.11     1193.85     65.06 o 
   3   0  18      461.86      490.53     37.52 o 
   4   0  18     1302.44     1274.01    175.32 o 
   5   0  18      220.54      267.00     33.98 o 
   6   0  18      214.12      222.09     60.53 o 
   7   0  18        5.77       10.69     27.75 o 
   8   0  18        0.27       -6.93     21.92 o 
   9   0  18      353.89      461.75     66.67 o 
  10   0  18       25.60       29.92     42.71 o 
 -12   1  18      219.86      262.23     55.13 o 
 -11   1  18       22.56       41.02     45.01 o 
 -10   1  18       97.13       95.56     22.37 o 
  -9   1  18        0.40        1.61     17.30 o 
  -8   1  18        1.46       -0.11     17.22 o 
  -7   1  18      258.54      291.58     28.66 o 
  -6   1  18      424.97      429.29     32.11 o 
  -5   1  18        2.41        8.25     15.01 o 
  -4   1  18       70.27       44.55     17.53 o 
  -3   1  18       30.27       15.44     12.51 o 
  -2   1  18       39.70       24.77     15.79 o 
  -1   1  18      396.61      406.55     30.24 o 
   0   1  18      437.89      399.53     24.57 o 
   1   1  18      618.72      603.23     40.91 o 
   2   1  18      300.37      377.68     25.65 o 
   3   1  18      702.17      706.94     32.63 o 
   4   1  18        4.52       -2.24     13.71 o 
   5   1  18       30.24       31.05     15.60 o 
   6   1  18      229.45      269.73     25.34 o 
   7   1  18      544.02      521.57     30.78 o 
   8   1  18      133.65       97.10     24.49 o 
   9   1  18       90.46      107.35     31.21 o 
  10   1  18       80.06       91.96     32.43 o 
 -12   2  18        0.56       31.66     41.59 o 
 -11   2  18      266.66      295.96     40.89 o 
 -10   2  18       52.77      100.65     30.32 o 
  -9   2  18      100.85       90.17     22.22 o 
  -8   2  18       50.91       47.29     19.36 o 
  -7   2  18      320.43      236.73     27.90 o 
  -6   2  18       46.90       29.21     19.01 o 
  -5   2  18      577.62      565.47     42.80 o 
  -4   2  18       72.27       80.43     19.75 o 
  -3   2  18      212.08      132.40     21.55 o 
  -2   2  18      112.51       74.34     20.26 o 
  -1   2  18      456.68      440.72     29.71 o 
   0   2  18      204.87      185.34     23.85 o 
   1   2  18       97.04       81.42     18.53 o 
   2   2  18       22.93        0.15     15.43 o 
   3   2  18      109.01       76.37     19.29 o 
   4   2  18      317.04      310.58     29.78 o 
   5   2  18        2.64        8.67     16.28 o 
   6   2  18      462.95      434.18     74.37 o 
   7   2  18       80.16       90.31     28.71 o 
   8   2  18      185.58      207.02     36.56 o 
   9   2  18       28.11       25.08     37.74 o 
  10   2  18       10.85        2.36     42.09 o 
 -11   3  18        6.91       23.64     29.28 o 
 -10   3  18       53.34       43.53     26.24 o 
  -9   3  18       31.17       41.24     27.04 o 
  -8   3  18       16.01       11.09     18.63 o 
  -7   3  18       74.04       93.00     22.45 o 
  -6   3  18       97.25      101.89     21.82 o 
  -5   3  18      254.16      271.39     35.70 o 
  -4   3  18       62.17       52.46     19.94 o 
  -3   3  18     1374.76     1316.47     48.27 o 
  -2   3  18      185.00      256.22     29.55 o 
  -1   3  18      120.60      130.31     21.78 o 
   0   3  18      768.62      863.56     39.78 o 
   1   3  18      196.56      239.62     26.09 o 
   2   3  18      210.85      267.10     26.79 o 
   3   3  18       16.42       18.04     17.13 o 
   4   3  18      437.29      517.77     34.92 o 
   5   3  18       31.10       14.17     23.74 o 
   6   3  18        5.91       -8.79     20.45 o 
   7   3  18       21.83       63.09     26.53 o 
   8   3  18       10.47      -15.52     34.14 o 
   9   3  18        1.24      -22.20     23.51 o 
  10   3  18       23.67       50.35     33.37 o 
 -11   4  18       92.35      113.73     48.92 o 
 -10   4  18       12.69       11.50     27.57 o 
  -9   4  18      344.88      374.84     73.88 o 
  -8   4  18        5.42        2.64     18.98 o 
  -7   4  18      197.03      231.50     41.25 o 
  -6   4  18       35.75       39.68     19.63 o 
  -5   4  18       98.21       72.16     20.94 o 
  -4   4  18       77.98       55.39     19.39 o 
  -3   4  18      209.19      249.23     28.29 o 
  -2   4  18       72.59       81.98     21.07 o 
  -1   4  18        0.74       10.81     16.41 o 
   0   4  18       63.41       18.07     17.05 o 
   1   4  18        3.25      -15.01     15.01 o 
   2   4  18       34.16       43.84     18.86 o 
   3   4  18       89.78      107.20     27.07 o 
   4   4  18       22.32       25.27     23.84 o 
   5   4  18      102.58       70.10     21.59 o 
   6   4  18        7.63        3.45     18.27 o 
   7   4  18       92.77       85.82     28.82 o 
   8   4  18       22.41       -9.13     28.18 o 
   9   4  18        0.79        8.35     28.20 o 
 -10   5  18      153.84      158.25     51.53 o 
  -9   5  18       78.09       77.81     32.32 o 
  -8   5  18       19.35       42.53     27.95 o 
  -7   5  18       74.46       80.75     25.73 o 
  -6   5  18        6.76      -11.59     16.88 o 
  -5   5  18      172.95      185.08     30.42 o 
  -4   5  18       28.12       11.93     17.98 o 
  -3   5  18      241.59      274.75     53.35 o 
  -2   5  18       32.38       71.42     21.54 o 
  -1   5  18      351.75      426.49     34.49 o 
   0   5  18        2.99        1.82     21.34 o 
   1   5  18      260.11      277.61     37.00 o 
   2   5  18      517.98      622.20     42.63 o 
   3   5  18       90.37       83.92     21.73 o 
   4   5  18      359.49      380.10     33.71 o 
   5   5  18        5.03       -9.84     18.86 o 
   6   5  18       44.20       29.63     24.89 o 
   7   5  18        2.35      -24.63     24.63 o 
   8   5  18        8.47        5.78     28.20 o 
  -9   6  18       10.69      -16.17     28.00 o 
  -8   6  18       39.04       17.88     26.68 o 
  -7   6  18       22.32       14.89     26.11 o 
  -6   6  18        4.23      -18.45     23.33 o 
  -5   6  18       63.67       58.89     27.74 o 
  -4   6  18      136.79      119.12     29.89 o 
  -3   6  18       30.64       10.49     21.86 o 
  -2   6  18        8.54      -17.11     20.22 o 
  -1   6  18       18.64       15.35     23.75 o 
   0   6  18        2.36       14.09     18.32 o 
   1   6  18       60.36       59.91     21.46 o 
   2   6  18      292.30      289.36     30.86 o 
   3   6  18       11.86       22.79     19.20 o 
   4   6  18      153.59      193.05     28.76 o 
   5   6  18      128.56      216.40     29.71 o 
   6   6  18       91.63       77.46     34.08 o 
   7   6  18      210.34      229.81     40.47 o 
  -7   7  18       10.25       14.41     26.72 o 
  -6   7  18      171.59      166.81     35.41 o 
  -5   7  18       32.99       15.21     36.07 o 
  -4   7  18      270.48      354.29     43.93 o 
  -3   7  18      652.83      706.47     71.70 o 
  -2   7  18      123.36      139.86     26.71 o 
  -1   7  18      201.60      220.64     29.92 o 
   0   7  18      145.63      121.92     26.89 o 
   1   7  18      367.17      373.38     35.67 o 
   2   7  18       11.35       -5.38     23.10 o 
   3   7  18        4.95        8.82     20.51 o 
   4   7  18      226.25      250.99     33.35 o 
   5   7  18      108.85       97.96     32.97 o 
   6   7  18        2.27      -16.80     28.66 o 
  -5   8  18        1.89      -16.58     25.72 o 
  -4   8  18      156.00      237.32     58.60 o 
  -3   8  18       28.93       31.17     27.94 o 
  -2   8  18      396.18      526.88     42.05 o 
  -1   8  18        0.92       -0.56     22.03 o 
   0   8  18      354.94      430.43     55.57 o 
   1   8  18       24.55       36.74     23.69 o 
   2   8  18       11.17       -7.84     21.88 o 
   3   8  18      280.91      337.17     35.66 o 
   4   8  18      244.62      165.54     37.49 o 
 -11   1  19      280.17      343.12     42.93 o 
 -10   1  19        4.68        5.01     19.47 o 
  -9   1  19      464.47      519.69     57.14 o 
  -8   1  19       33.74       28.39     19.39 o 
  -7   1  19      149.05      100.75     23.25 o 
  -6   1  19      451.30      462.46     33.65 o 
  -5   1  19     1134.69     1167.59    103.19 o 
  -4   1  19      223.79      234.55     36.96 o 
  -3   1  19        9.34       -3.93     19.37 o 
  -2   1  19     1266.73     1324.69     56.33 o 
  -1   1  19       41.23       39.23     17.99 o 
   0   1  19      405.18      443.95     32.03 o 
   1   1  19     1973.47     2078.60     96.07 o 
   2   1  19       20.32       30.16     18.06 o 
   3   1  19       24.60       27.27     15.20 o 
   4   1  19       56.26       44.28     16.32 o 
   5   1  19      183.92      163.95     22.65 o 
   6   1  19       47.36       39.47     17.37 o 
   7   1  19      698.06      783.38     37.13 o 
   8   1  19       39.89       35.33     26.52 o 
   9   1  19        1.26       36.01     38.37 o 
 -11   2  19      136.30      129.44     34.85 o 
 -10   2  19       60.03       88.63     39.36 o 
  -9   2  19      168.68      224.84     29.75 o 
  -8   2  19       44.53       14.49     18.92 o 
  -7   2  19      289.63      352.46     38.55 o 
  -6   2  19      128.54      138.41     23.68 o 
  -5   2  19        9.65        3.09     16.28 o 
  -4   2  19      219.02      216.73     26.24 o 
  -3   2  19        9.06       23.62     18.22 o 
  -2   2  19       10.92       -3.37     15.70 o 
  -1   2  19        1.64       -7.80     15.18 o 
   0   2  19       22.99       36.44     17.22 o 
   1   2  19      139.08      119.28     22.36 o 
   2   2  19        4.64        0.38     16.84 o 
   3   2  19       22.01        5.14     17.17 o 
   4   2  19       49.81       35.19     18.38 o 
   5   2  19      134.70      102.27     22.65 o 
   6   2  19      142.64      121.94     28.87 o 
   7   2  19        0.12      -15.13     23.91 o 
   8   2  19      556.17      521.35     72.14 o 
   9   2  19       18.24       21.98     43.70 o 
 -10   3  19        3.04        8.34     25.57 o 
  -9   3  19      220.88      180.18     35.44 o 
  -8   3  19       10.16       -9.84     23.07 o 
  -7   3  19      526.59      574.56     36.77 o 
  -6   3  19      199.13      311.62     52.32 o 
  -5   3  19       10.84        2.22     16.76 o 
  -4   3  19      455.00      484.41     34.60 o 
  -3   3  19       19.59       57.33     19.95 o 
  -2   3  19      345.07      346.13     31.67 o 
  -1   3  19       74.46       65.40     20.24 o 
   0   3  19       29.06       43.43     18.36 o 
   1   3  19       53.88       49.06     19.01 o 
   2   3  19        3.13       10.50     16.52 o 
   3   3  19      305.17      451.32     35.03 o 
   4   3  19      279.66      266.87     29.26 o 
   5   3  19      171.77      238.50     35.97 o 
   6   3  19      124.86      152.47     32.96 o 
   7   3  19      439.46      477.45     72.26 o 
   8   3  19       53.00       55.50     43.21 o 
   9   3  19       20.63       25.20     46.56 o 
 -10   4  19      777.91      747.73     56.72 o 
  -9   4  19       28.47       22.32     28.56 o 
  -8   4  19      780.52      748.73     56.61 o 
  -7   4  19       96.83       79.73     29.03 o 
  -6   4  19      648.65      668.59     41.79 o 
  -5   4  19     1252.08     1346.27    119.93 o 
  -4   4  19      220.30      223.13     28.34 o 
  -3   4  19     1226.27     1288.31     50.06 o 
  -2   4  19        6.70      -16.46     16.46 o 
  -1   4  19     2002.78     1963.62     60.80 o 
   0   4  19        3.42       -5.27     16.50 o 
   1   4  19      477.71      538.55     43.03 o 
   2   4  19      821.23      902.95     44.10 o 
   3   4  19      749.33      766.95     50.84 o 
   4   4  19      186.93      227.27     40.48 o 
   5   4  19      260.04      273.64     46.19 o 
   6   4  19      543.92      633.28     49.49 o 
   7   4  19       42.90        2.61     35.14 o 
   8   4  19       28.90       49.54     42.21 o 
  -9   5  19       91.45      161.99     37.76 o 
  -8   5  19      300.68      360.08     44.26 o 
  -7   5  19       19.94        5.18     20.26 o 
  -6   5  19      185.28      212.45     28.44 o 
  -5   5  19       78.81       93.01     23.79 o 
  -4   5  19      285.03      342.34     34.36 o 
  -3   5  19       34.66        3.15     17.80 o 
  -2   5  19        2.44      -15.47     15.47 o 
  -1   5  19      208.64      155.72     25.15 o 
   0   5  19       45.97       67.36     27.66 o 
   1   5  19        1.02      -15.77     22.75 o 
   2   5  19      497.73      452.94     97.59 o 
   3   5  19       16.76       30.91     26.16 o 
   4   5  19      114.08      102.17     36.69 o 
   5   5  19      254.44      233.36     37.53 o 
   6   5  19      540.90      492.79     69.41 o 
   7   5  19      126.93      117.83     50.91 o 
  -8   6  19        0.14       -3.44     25.38 o 
  -7   6  19       12.68       23.03     28.79 o 
  -6   6  19       49.13       41.35     28.36 o 
  -5   6  19       32.08       51.82     28.39 o 
  -4   6  19        0.14       -9.03     22.60 o 
  -3   6  19        5.35        2.90     24.60 o 
  -2   6  19       20.44       15.11     25.52 o 
  -1   6  19        2.33       -4.83     24.73 o 
   0   6  19      112.19      142.92     32.31 o 
   1   6  19       12.96       14.60     26.64 o 
   2   6  19       93.56      114.93     44.76 o 
   3   6  19       92.78      147.27     55.44 o 
   4   6  19       11.40       11.06     26.89 o 
   5   6  19       35.25       20.35     26.98 o 
   6   6  19       39.70       32.34     30.91 o 
  -6   7  19        5.34        7.44     26.99 o 
  -5   7  19       34.47       19.23     28.20 o 
  -4   7  19       23.07       29.89     29.26 o 
  -3   7  19       18.58       27.67     34.08 o 
  -2   7  19      181.92      241.84     41.30 o 
  -1   7  19       27.89       32.73     28.61 o 
   0   7  19       12.15       11.39     24.79 o 
   1   7  19       32.53       38.07     29.59 o 
   2   7  19        0.35       -6.99     20.93 o 
   3   7  19        0.03      -22.69     25.09 o 
   4   7  19       47.98       45.07     24.78 o 
  -3   8  19      105.74      116.83     35.73 o 
  -2   8  19       98.01      133.26     74.50 o 
  -1   8  19       88.48       29.80     28.90 o 
   0   8  19       20.52        5.09     22.70 o 
   1   8  19       17.89       11.59     22.73 o 
 -10   0  20      230.33      158.06     47.06 o 
  -9   0  20       39.03        0.62     35.01 o 
  -8   0  20       48.29       42.59     35.26 o 
  -7   0  20      369.34      434.69     59.72 o 
  -6   0  20      359.84      384.03     57.73 o 
  -5   0  20     1199.42     1287.80     88.78 o 
  -4   0  20       49.87      -25.58     29.55 o 
  -3   0  20      177.21      125.31     27.33 o 
  -2   0  20      910.44      845.05     56.06 o 
  -1   0  20       83.00       37.85     22.13 o 
   0   0  20      145.77      148.41     27.97 o 
   1   0  20      738.52      786.06     69.10 o 
   2   0  20      458.43      429.77     52.64 o 
   3   0  20       47.45       98.79     28.12 o 
   4   0  20       45.27       14.14     23.62 o 
   5   0  20     1280.31     1248.24     60.67 o 
   6   0  20       88.10      111.78     30.58 o 
   7   0  20        0.86      -21.77     26.94 o 
   8   0  20      187.11      191.45     37.49 o 
 -10   1  20       86.14       68.99     24.81 o 
  -9   1  20      488.09      672.42     44.64 o 
  -8   1  20        1.28        4.44     18.48 o 
  -7   1  20      446.53      508.23     36.52 o 
  -6   1  20        9.06       13.55     18.02 o 
  -5   1  20      282.98      340.91     31.90 o 
  -4   1  20        0.66       -9.12     16.58 o 
  -3   1  20      148.61      172.73     25.11 o 
  -2   1  20      268.71      356.33     35.39 o 
  -1   1  20      532.70      512.34     39.73 o 
   0   1  20       15.32       25.92     18.54 o 
   1   1  20      199.27      217.62     27.13 o 
   2   1  20       10.30       25.45     20.08 o 
   3   1  20      326.24      294.26     34.88 o 
   4   1  20       59.57       53.19     20.66 o 
   5   1  20       28.29       -8.86     18.22 o 
   6   1  20      152.36      178.62     27.71 o 
   7   1  20        3.92        8.65     21.71 o 
   8   1  20      133.24      156.12     36.56 o 
 -10   2  20      351.04      408.42     47.80 o 
  -9   2  20       22.76       37.48     22.64 o 
  -8   2  20      507.51      600.60     40.28 o 
  -7   2  20        0.15       -0.03     18.68 o 
  -6   2  20      144.25      254.69     40.90 o 
  -5   2  20        2.72       -7.88     16.44 o 
  -4   2  20      248.25      250.90     28.59 o 
  -3   2  20      176.48      196.33     25.49 o 
  -2   2  20      313.21      337.37     31.82 o 
  -1   2  20      258.16      304.10     29.82 o 
   0   2  20      204.02      209.60     27.23 o 
   1   2  20       10.65      -15.78     16.02 o 
   2   2  20       44.10       48.76     19.92 o 
   3   2  20      115.24      120.15     24.66 o 
   4   2  20        9.02       15.51     18.19 o 
   5   2  20       76.69       92.44     24.03 o 
   6   2  20       76.48       45.40     31.41 o 
   7   2  20      276.44      343.15     53.51 o 
   8   2  20      121.02       41.22     47.06 o 
  -9   3  20      318.33      381.87     45.85 o 
  -8   3  20       20.75       30.47     21.33 o 
  -7   3  20       27.66       19.11     20.01 o 
  -6   3  20      294.38      219.25     28.33 o 
  -5   3  20      280.08      273.15     30.27 o 
  -4   3  20       52.03       40.99     20.65 o 
  -3   3  20      107.41       71.37     26.31 o 
  -2   3  20      314.73      403.34     58.07 o 
  -1   3  20       77.48       62.06     27.50 o 
   0   3  20        1.79      -13.28     16.85 o 
   1   3  20       36.40        6.43     17.99 o 
   2   3  20       68.42       58.95     22.38 o 
   3   3  20        1.22      -12.73     17.35 o 
   4   3  20       81.92       41.62     21.90 o 
   5   3  20      176.14      191.01     35.64 o 
   6   3  20       88.43       58.83     55.75 o 
   7   3  20       17.19       39.02     33.40 o 
   8   3  20      205.56      151.10     57.24 o 
  -9   4  20        6.74      -16.58     26.80 o 
  -8   4  20       31.84       39.05     22.75 o 
  -7   4  20       52.98       51.71     22.82 o 
  -6   4  20       86.30       65.67     24.11 o 
  -5   4  20       31.67        7.81     18.72 o 
  -4   4  20        4.67       -0.86     18.58 o 
  -3   4  20       10.71       23.39     19.82 o 
  -2   4  20      306.15      295.54     31.62 o 
  -1   4  20        0.02      -14.76     16.48 o 
   0   4  20      251.58      269.71     32.15 o 
   1   4  20      229.91      231.17     29.07 o 
   2   4  20      121.12      152.26     26.79 o 
   3   4  20      224.08      276.93     38.70 o 
   4   4  20        1.65       24.01     24.84 o 
   5   4  20       87.92      152.69     41.59 o 
   6   4  20        3.89       19.10     27.54 o 
   7   4  20       13.04        9.81     40.60 o 
  -8   5  20      101.64       74.61     32.88 o 
  -7   5  20       15.83       16.50     22.36 o 
  -6   5  20        8.12      -19.08     19.46 o 
  -5   5  20        4.98       -6.66     18.88 o 
  -4   5  20      135.40       74.35     22.44 o 
  -3   5  20       26.14       34.67     24.24 o 
  -2   5  20      250.32      205.29     35.71 o 
  -1   5  20      145.95      130.25     31.08 o 
   0   5  20       91.47       90.38     29.45 o 
   1   5  20      284.24      314.23     41.52 o 
   2   5  20       13.62       32.97     27.39 o 
   3   5  20       28.28       -2.14     24.18 o 
   4   5  20      125.42      126.33     41.16 o 
   5   5  20       27.35        4.92     27.42 o 
   6   5  20       37.10       43.46     41.10 o 
  -6   6  20      184.82      254.79     41.47 o 
  -5   6  20        9.96      -12.44     25.50 o 
  -4   6  20      173.91      219.10     66.92 o 
  -3   6  20       12.73       14.64     28.01 o 
  -2   6  20       44.66       43.75     27.12 o 
  -1   6  20        0.19       -4.03     23.39 o 
   0   6  20        0.82      -20.51     24.94 o 
   1   6  20       31.35       19.76     27.94 o 
   2   6  20        1.15       14.40     25.46 o 
   3   6  20       12.28       23.53     27.72 o 
   4   6  20      470.28      516.58     80.27 o 
   5   6  20        1.03       -4.10     40.60 o 
  -4   7  20        0.02       27.02     29.05 o 
  -3   7  20      727.09      793.27    127.45 o 
  -2   7  20       40.28       70.38     33.00 o 
  -1   7  20      776.80      864.22    109.26 o 
   0   7  20      389.34      476.21     67.36 o 
   1   7  20      337.75      416.77     49.63 o 
   2   7  20      569.44      632.53     56.15 o 
  -9   1  21        7.81       14.37     27.58 o 
  -8   1  21        0.58       -3.87     20.25 o 
  -7   1  21      217.30      257.74     33.06 o 
  -6   1  21        2.80       -7.53     18.75 o 
  -5   1  21       52.90       70.33     23.55 o 
  -4   1  21       19.96       14.47     23.00 o 
  -3   1  21       48.53       31.42     19.50 o 
  -2   1  21       45.48       51.32     21.34 o 
  -1   1  21      270.18      289.52     30.99 o 
   0   1  21        2.46      -15.73     16.28 o 
   1   1  21      119.32      142.76     24.79 o 
   2   1  21      101.45      126.18     23.45 o 
   3   1  21      525.85      523.48     36.90 o 
   4   1  21        0.45       -2.64     19.19 o 
   5   1  21       10.55       -6.29     18.90 o 
   6   1  21      106.81      128.51     26.78 o 
   7   1  21      129.41      149.04     37.21 o 
  -9   2  21      114.00      111.35     26.62 o 
  -8   2  21      110.94      133.14     26.15 o 
  -7   2  21      506.86      620.72     39.10 o 
  -6   2  21        1.74       -5.61     19.25 o 
  -5   2  21      307.51      399.93     35.34 o 
  -4   2  21        0.16       -4.12     18.08 o 
  -3   2  21      141.37      188.79     26.88 o 
  -2   2  21       13.76       15.36     18.70 o 
  -1   2  21       28.13       51.70     19.94 o 
   0   2  21       99.81       96.96     23.31 o 
   1   2  21        0.38      -16.16     16.16 o 
   2   2  21       75.66       95.02     23.91 o 
   3   2  21      175.57      162.66     26.95 o 
   4   2  21       66.56       61.18     23.88 o 
   5   2  21        7.66      -18.70     18.70 o 
   6   2  21        3.09       -9.29     25.42 o 
   7   2  21       24.81        9.84     27.67 o 
  -8   3  21       76.21      108.63     27.19 o 
  -7   3  21      246.60      256.41     32.41 o 
  -6   3  21      355.85      429.46     43.08 o 
  -5   3  21      186.44      151.61     27.19 o 
  -4   3  21      637.30      835.73     43.89 o 
  -3   3  21        0.01        3.00     18.84 o 
  -2   3  21      222.24      239.21     30.91 o 
  -1   3  21       40.57       65.26     22.62 o 
   0   3  21      274.56      257.26     30.61 o 
   1   3  21       20.55        9.14     19.48 o 
   2   3  21      196.67      191.14     27.81 o 
   3   3  21       99.31      113.13     24.16 o 
   4   3  21      125.11      113.21     25.49 o 
   5   3  21      109.91      141.94     34.36 o 
   6   3  21        9.23        5.50     27.93 o 
  -8   4  21        7.58       16.39     38.86 o 
  -7   4  21      137.34      180.56     30.10 o 
  -6   4  21        0.70       11.30     20.47 o 
  -5   4  21      234.10      214.06     29.44 o 
  -4   4  21       21.41       31.30     20.65 o 
  -3   4  21      243.20      289.73     32.18 o 
  -2   4  21       90.42      145.91     27.52 o 
  -1   4  21       80.89       43.23     21.84 o 
   0   4  21       29.52       33.40     21.68 o 
   1   4  21      137.51       92.19     24.46 o 
   2   4  21      310.19      387.54     59.12 o 
   3   4  21       10.37        3.34     25.94 o 
   4   4  21      403.20      528.90     62.27 o 
   5   4  21       79.25      124.25     53.76 o 
   6   4  21      130.61      123.78     35.29 o 
  -6   5  21      391.24      499.46     40.87 o 
  -5   5  21      123.24      158.66     27.99 o 
  -4   5  21       46.19       68.78     25.32 o 
  -3   5  21      477.82      540.85     42.29 o 
  -2   5  21       52.44       66.99     24.74 o 
  -1   5  21        2.11        6.07     25.50 o 
   0   5  21      169.86      154.11     62.95 o 
   1   5  21      111.60      199.51     44.82 o 
   2   5  21        6.22        5.34     26.20 o 
   3   5  21       24.69       11.40     28.00 o 
   4   5  21        4.29       19.76     28.23 o 
  -4   6  21       35.25       12.93     27.91 o 
  -3   6  21      171.53      233.72     40.25 o 
  -2   6  21       18.31        6.76     27.87 o 
  -1   6  21      215.93      239.44     49.73 o 
   0   6  21        5.30      -18.98     28.37 o 
   1   6  21      210.66      207.04     39.77 o 
   2   6  21        6.51      -17.20     26.06 o 
   3   6  21       32.19      -15.15     37.37 o 
  -8   0  22      230.54      317.48     63.69 o 
  -7   0  22       30.22      -32.03     34.52 o 
  -6   0  22      274.04      483.73     69.28 o 
  -5   0  22       78.29       34.02     36.38 o 
  -4   0  22      762.40     1025.57     86.54 o 
  -3   0  22      147.46      245.96     54.88 o 
  -2   0  22      875.65     1001.98     83.31 o 
  -1   0  22       96.10      280.98     54.88 o 
   0   0  22      715.56      721.13     71.77 o 
   1   0  22      289.96      412.96     65.68 o 
   2   0  22      373.53      388.25     65.18 o 
   3   0  22     1023.50     1084.79     89.52 o 
   4   0  22       30.21       36.50     37.50 o 
   5   0  22      975.09     1130.61     92.13 o 
   6   0  22        3.26       24.21     42.84 o 
  -8   1  22       10.64       41.15     28.25 o 
  -7   1  22      277.40      350.54     44.28 o 
  -6   1  22        3.21       -9.31     23.14 o 
  -5   1  22       50.22       50.79     28.84 o 
  -4   1  22        0.20      -11.44     19.14 o 
  -3   1  22       87.39      104.85     26.11 o 
  -2   1  22      178.59      207.35     28.61 o 
  -1   1  22      134.65      100.80     27.19 o 
   0   1  22       71.42      125.88     25.44 o 
   1   1  22       13.65       18.73     19.40 o 
   2   1  22      148.95      175.32     28.03 o 
   3   1  22        1.70        0.24     19.73 o 
   4   1  22       83.90      123.24     27.41 o 
   5   1  22        5.41       17.32     22.28 o 
   6   1  22       33.44       16.99     22.22 o 
  -8   2  22        0.38       -0.12     39.36 o 
  -7   2  22        3.11       22.61     21.95 o 
  -6   2  22        0.99      -13.59     20.20 o 
  -5   2  22        0.91       35.37     21.87 o 
  -4   2  22      138.39      159.72     28.15 o 
  -3   2  22        0.52        7.69     20.16 o 
  -2   2  22        0.33       -2.15     26.13 o 
  -1   2  22        8.22       26.85     20.00 o 
   0   2  22        7.63       -2.56     19.09 o 
   1   2  22       26.44       46.24     22.54 o 
   2   2  22       17.97       27.41     21.85 o 
   3   2  22       27.61        0.35     19.19 o 
   4   2  22       11.67       10.43     24.26 o 
   5   2  22        0.22      -20.91     20.91 o 
   6   2  22        4.05      -11.88     27.69 o 
  -7   3  22       80.04       98.43     26.15 o 
  -6   3  22      199.90      172.02     33.99 o 
  -5   3  22        0.93       -7.80     19.67 o 
  -4   3  22       31.68       57.55     23.13 o 
  -3   3  22       77.33       73.67     23.47 o 
  -2   3  22      179.37      171.90     28.91 o 
  -1   3  22      350.50      325.31     34.14 o 
   0   3  22        9.88       35.22     21.34 o 
   1   3  22      500.22      536.94     56.17 o 
   2   3  22      118.19      143.59     28.24 o 
   3   3  22       66.64       82.13     40.55 o 
   4   3  22        5.93      -11.60     20.18 o 
   5   3  22       87.07       56.99     56.80 o 
  -6   4  22       37.39       29.35     22.71 o 
  -5   4  22      124.90       95.50     29.62 o 
  -4   4  22       14.79       14.93     21.54 o 
  -3   4  22       33.41        7.03     22.65 o 
  -2   4  22       21.20       42.21     23.11 o 
  -1   4  22       84.74      130.13     34.97 o 
   0   4  22       27.34       13.70     20.87 o 
   1   4  22        1.95      -16.58     20.52 o 
   2   4  22      100.37      106.93     32.04 o 
   3   4  22       31.72       10.53     27.78 o 
   4   4  22       17.97       27.61     28.36 o 
  -4   5  22        1.83      -20.61     20.61 o 
  -3   5  22      142.60      157.93     29.24 o 
  -2   5  22       37.40       43.91     24.40 o 
  -1   5  22      143.76       98.07     34.80 o 
   0   5  22        1.58       -3.69     26.16 o 
   1   5  22      421.78      533.82     99.51 o 
   2   5  22      158.47      214.93     75.61 o 
  -6   1  23       99.69       62.84     30.26 o 
  -5   1  23       38.88       39.23     36.38 o 
  -4   1  23       52.29       51.65     28.37 o 
  -3   1  23      210.47      190.86     59.91 o 
  -2   1  23        2.69       -0.19     26.16 o 
  -1   1  23       58.07       43.66     28.45 o 
   0   1  23      327.44      356.77     45.28 o 
   1   1  23       20.15       28.21     27.70 o 
   2   1  23      120.55      145.33     27.28 o 
   3   1  23        4.35       14.58     26.80 o 
   4   1  23      232.22      223.42     42.65 o 
  -6   2  23       54.81       33.92     24.24 o 
  -5   2  23     1084.59     1190.92     58.07 o 
  -4   2  23      102.26      203.68     31.53 o 
  -3   2  23       83.40       78.14     24.50 o 
  -2   2  23      532.14      739.65     59.38 o 
  -1   2  23       52.58       26.60     21.84 o 
   0   2  23      175.39      243.63     50.93 o 
   1   2  23       78.81       84.76     25.62 o 
   2   2  23      482.94      585.29     40.90 o 
   3   2  23       51.43       29.94     23.79 o 
   4   2  23       24.29       13.37     23.14 o 
  -5   3  23      165.29      271.78     34.53 o 
  -4   3  23      106.46       95.89     26.68 o 
  -3   3  23      169.27      236.50     32.56 o 
  -2   3  23       16.37       23.36     22.60 o 
  -1   3  23      246.44      405.75     45.33 o 
   0   3  23       27.18       35.42     23.32 o 
   1   3  23      338.97      462.75     40.75 o 
   2   3  23       15.25       19.04     22.35 o 
   3   3  23       64.36       92.99     27.12 o 
  -3   4  23        4.09        7.90     23.46 o 
  -2   4  23       53.96       17.86     23.25 o 
  -1   4  23       54.86       46.26     25.36 o 
   0   4  23        1.10      -20.53     21.98 o 
   1   4  23      102.89       80.36     27.62 o 
  -4   0  24       22.79       11.30     42.21 o 
  -3   0  24      170.57      234.66     61.09 o 
  -2   0  24        4.68       24.58     38.74 o 
  -1   0  24       62.48      113.11     49.79 o 
   0   0  24       17.32       15.02     37.00 o 
   1   0  24       16.45      -16.76     41.59 o 
   2   0  24        2.35       -5.96     39.73 o 
  -4   1  24       34.29       62.78     31.95 o 
  -3   1  24      206.35      182.97     39.39 o 
  -2   1  24       14.98       34.48     27.12 o 
  -1   1  24      236.43      309.94     44.58 o 
   0   1  24      173.56      285.53     42.22 o 
   1   1  24        8.94       24.50     28.00 o 
   2   1  24      179.84      215.81     41.28 o 
  -3   2  24        3.88      -16.19     21.78 o 
  -2   2  24      300.60      333.65     36.45 o 
  -1   2  24       13.22       36.32     23.74 o 
   0   2  24      134.31      116.83     28.80 o 
   1   2  24      180.22      225.59     33.82 o 
                                                 
